# Supplementary material for: Revised roles of ISL1 in a hES cell-based model of human heart chamber specification
Source: eLife. 2018 Jan 16;7:e31706. doi: 10.7554/eLife.31706 (PMC5770158; doi:10.7554/eLife.31706)
Supplement: Supplementary file 1. — Data denote expression levels [a.u.] of the indicated genes upon cardiac induction of hESCs which were perturbed genetically or signaling-wise: The first two time-series compare ISL1-deficient with ISL1-expressing hESCs. The latter two time-courses are based on wild-type hESCs differentiated in the presence or absence of retinoic acid. Both DOX (to induce ISL1) and RA were administered at days 3 and 4 such that the pairwise time-series are diverging from day four onwards. [file elife-31706-supp1.xls]

## Sheet: expression time-courses
Probe ID	Symbol	Definition	ILSL1 d0 Signal	ILSL1 d1 Signal	ILSL1 d2 Signal	ILSL1 d3 Signal	ILSL1 d4 Signal	ILSL1 d5 Signal	ILSL1 d6 Signal	ILSL1 d8 Signal	no ILSL1 d0 Signal	no ILSL1 d1 Signal	no ILSL1 d2 Signal	no ILSL1 d3 Signal	no ILSL1 d4 Signal	no ILSL1 d5 Signal	no ILSL1 d6 Signal	no ILSL1 d8 Signal	RA d0 Signal	RA d1 Signal	RA d2 Signal	RA d3 Signal	RA d4 Signal	RA d5 Signal	RA d6 Signal	RA d8 Signal	no RA d0 Signal	no RA d1 Signal	no RA d2 Signal	no RA d3 Signal	no RA d4 Signal	no RA d5 Signal	no RA d6 Signal	no RA d8 Signal
ILMN_1762337	7A5	putative binding protein 7a5	5	5	5	5	5	6.53815	5	5	5	5	5	5	5	5	5	5.15951	5	5	5	5	7.24663	5	5	5	5	5	5	5	5	5	5	5
ILMN_2055271	A1BG	alpha-1-B glycoprotein	5	5	8.05868	5.82988	5	6.41352	8.19536	6.16857	5	5	8.05868	5.82988	5	5	5	5	7.53643	17.9449	10.1587	11.1045	5	11.8023	19.6528	5.99599	7.53643	17.9449	10.1587	11.1045	17.012	16.3218	5	17.3791
ILMN_1736007	A1BG	alpha-1-B glycoprotein	5	5.02331	5	5	5	5	5	8.97732	5	5.02331	5	5	5	5	5	5	5	5	5	5	5	5	5	5	5	5	5	5	5	5	5	5
ILMN_1806310	A1CF	APOBEC1 complementation factor, transcript variant 1	5	5	5	5	5	5	5	5	5	5	5	5	5	5	5	7.24925	5	6.8476	5	5	16.2965	18.0433	65.6997	60.4342	5	6.8476	5	5	5.58539	23.653	55.9022	35.8926
ILMN_1779670	A1CF	APOBEC1 complementation factor, transcript variant 3	5	5	5	5	5	5	5	5	5	5	5	5	5	5	5	5	5	5	5	5	5	5	5	5	5	5	5	5	5	5	5	5
ILMN_2383229	A1CF	APOBEC1 complementation factor, transcript variant 2	5	5	5	5	5	5	5	5	5	5	5	5	5	5	5	5	5	5	5	5	12.6227	12.644	31.8801	57.2734	5	5	5	5	5	14.4875	37.5743	19.4358
ILMN_1653355	A26C3	ANKRD26-like family C, member 3	5	5	5	11.3494	6.09586	17.1291	5	5	5	5	5	11.3494	9.60901	5	5	5	6.53564	5	5	5	5.9109	5	5	5	6.53564	5	5	5	5	5	5	5
ILMN_1705025	A26C3	ANKRD26-like family C, member 3	5.88819	5	5	5	5	5	5	5	5.88819	5	5	5	5	5	5	5	11.4268	5	5	5	6.21029	5	5	7.36387	11.4268	5	5	5	5	5	5	5
ILMN_1717783	A26C3	ANKRD26-like family C, member 3	5	5	5	5	5	5	5	5	5	5	5	5	5	5	5	5	5	5	5	5	5	5	5	5	5	5	5	5	5	5	5	5
ILMN_2359168	A2BP1	ataxin 2-binding protein 1, transcript variant 1	5	5	5	5	5	5	5	5	5	5	5	5	5	5	5	6.4507	5	5	5	9.17602	7.57751	5	5	5	5	5	5	9.17602	5	5	5	9.14516
ILMN_1731507	A2BP1	ataxin 2-binding protein 1, transcript variant 3	5	5	5	5	5	5	5	5	5	5	5	5	5	5	5	5	5	5	5	5	5	5	5	5	5	5	5	5	5	5	5	5
ILMN_1787689	A2BP1	ataxin 2-binding protein 1, transcript variant 4	5	5	5	5	5	5	5	5	5	5	5	5	5	5	5	5	5	5	5	5	5	5	5	5	5	5	5	5	5	5	5	5
ILMN_1814316	A2BP1	ataxin 2-binding protein 1, transcript variant 1	5	5	11.8702	9.31219	5	5	5	10.6741	5	5	11.8702	9.31219	5	5	8.34197	7.84851	5.88016	5	5	8.5429	5	5	5	5	5.88016	5	5	8.5429	5.04747	5	5	10.7613
ILMN_3241953	A2LD1	AIG2-like domain 1	33.8627	31.8216	68.9768	76.7354	75.8546	77.3584	77.1155	63.4316	33.8627	31.8216	68.9768	76.7354	93.536	62.3898	63.0582	62.9893	35.0452	28.0161	64.7707	85.7616	69.053	71.3898	70.7934	75.8158	35.0452	28.0161	64.7707	85.7616	58.8152	53.7148	60.7174	57.7442
ILMN_1745607	A2M	alpha-2-macroglobulin	5	5	5	5	5	5	5	24.8425	5	5	5	5	5	5	5	5	5	5	5	5	5	5	5	836.28	5	5	5	5	5	5	31.2819	523.878
ILMN_2136495	A2ML1	alpha-2-macroglobulin-like 1	5	5	5	5	5	5	5	5	5	5	5	5	5	5	5	5	24.7462	5	5	5	5	5	5	5	24.7462	5	5	5	5	5	5	5
ILMN_1668111	A3GALT2	alpha 1,3-galactosyltransferase 2	5	5	5	5	5	5	5	5	5	5	5	5	5	5	5	5	6.49038	10.1923	5	5.41118	5	5	5	5	6.49038	10.1923	5	5.41118	5	5	5	5
ILMN_2295559	A3GALT2	alpha 1,3-galactosyltransferase 2	5	9.98438	5	5	5	5	5	5	5	9.98438	5	5	5	5	5	5	5	11.2348	5	5	5	5	5	5	5	11.2348	5	5	5	5	5	5
ILMN_1735045	A4GALT	alpha 1,4-galactosyltransferase	9.89059	23.9791	15.7074	5	5	5	5	6.97702	9.89059	23.9791	15.7074	5	5	5	5	5	24.5883	22.3341	13.3436	5	5	5	5	5	24.5883	22.3341	13.3436	5	12.8291	5	5	10.052
ILMN_1680754	A4GNT	alpha-1,4-N-acetylglucosaminyltransferase	12.6597	6.98683	13.4059	8.3797	6.40764	5	5	5	12.6597	6.98683	13.4059	8.3797	5	5	5	5.4102	5	5	5	5.19307	5	13.5274	5	10.0249	5	5	5	5.19307	6.86986	5	7.87691	5
ILMN_1659452	AAA1	AAA1 protein, transcript variant VIII	5	5.1171	8.67074	11.8864	7.4055	5	7.08096	8.63618	5	5.1171	8.67074	11.8864	5	6.938	8.14	9.18976	5	5	5	5	5	8.99358	8.40847	5.99113	5	5	5	5	5.4878	9.66856	5	5.51923
ILMN_1673870	AAA1	AAA1 protein, transcript variant IX	5	5	5	5	5	5	5	5	5	5	5	5	5	5	5	5	5	5	5	5	5	5	5	5	5	5	5	5	5	5	5	5
ILMN_1675204	AAA1	AAA1 protein, transcript variant VII	5	5	9.77712	5	5	5	5	5	5	5	9.77712	5	5	5	5	5	5	5	5	5	5	5	5	5	5	5	5	5	5	5	5	5
ILMN_1767388	AAA1	AAA1 protein, transcript variant III	5	6.88037	5	5	5	5	5	5	5	6.88037	5	5	5	5	5	5	5	5	5	5	8.17856	5	5	5	5	5	5	5	8.79427	5	5	5
ILMN_2375184	AAA1	AAA1 protein, transcript variant II	5	5	5	5	5	5	5	5	5	5	5	5	5	5	5.93025	5	5	8.30929	5	5	5	5	5	5	5	8.30929	5	5	5	5	5	5
ILMN_1755321	AAAS	achalasia, adrenocortical insufficiency, alacrimia	67.8377	87.5208	94.3098	80.7053	72.715	71.187	73.5768	92.1405	67.8377	87.5208	94.3098	80.7053	65.8404	75.5588	71.0033	65.3713	71.4601	74.6642	85.6042	63.8964	64.4696	73.3208	58.0249	46.7973	71.4601	74.6642	85.6042	63.8964	67.4094	77.0877	37.2605	41.5129
ILMN_1698554	AACS	acetoacetyl-CoA synthetase	124.936	82.1353	105.92	80.1657	92.3408	70.2571	68.2899	78.4524	124.936	82.1353	105.92	80.1657	85.1912	55.6797	92.9841	73.6928	97.3855	100.526	135.43	153.217	82.5632	83.7739	72.929	52.3724	97.3855	100.526	135.43	153.217	92.3461	81.6771	59.9675	67.2699
ILMN_1814092	AACSL	PREDICTED: acetoacetyl-CoA synthetase-like	14.675	5	5	5.07492	5	10.5146	6.32081	8.54396	14.675	5	5	5.07492	5	16.4261	5.2363	5.76984	8.71133	6.05791	5	6.70804	8.72333	7.70652	5.75202	16.9156	8.71133	6.05791	5	6.70804	7.76827	5	5	13.1222
ILMN_1760414	AADAC	arylacetamide deacetylase	12.8505	5	5	10.9372	5	5	9.1746	5	12.8505	5	5	10.9372	5	5	5	5	6.6499	5	5	5	6.66897	5	5.39264	5	6.6499	5	5	5	5.23607	5.36514	5	5
ILMN_1676336	AADACL1	arylacetamide deacetylase-like 1	21.7102	20.8566	11.9661	15.9213	7.26468	13.397	8.9945	8.40979	21.7102	20.8566	11.9661	15.9213	5.66404	6.4411	5	14.3391	30.1105	22.2569	19.971	26.1067	14.9298	5	16.1643	23.8353	30.1105	22.2569	19.971	26.1067	16.6255	12.6005	9.16628	7.40525
ILMN_2061446	AADACL1	arylacetamide deacetylase-like 1	85.2901	85.0951	64.2013	56.5388	52.3143	46.5654	64.7703	71.6511	85.2901	85.0951	64.2013	56.5388	45.4913	42.0748	67.1677	54.4685	48.7849	51.3501	45.579	53.3843	48.1847	51.8795	57.1173	38.265	48.7849	51.3501	45.579	53.3843	38.0048	34.2709	42.5686	42.6016
ILMN_1752884	AADACL2	arylacetamide deacetylase-like 2	5	5	5	5	5	5	5	5	5	5	5	5	5	5	5	5	5	5	5	5	5	5	5	5	5	5	5	5	5	5	5	5
ILMN_1660703	AADACL3	PREDICTED: arylacetamide deacetylase-like 3	5	5	5	5	5	5	5	5	5	5	5	5	5	5	5	5	5	5	5	5	5	5	5	5	5	5	5	5	5	5	5	5
ILMN_1668851	AADACL4	arylacetamide deacetylase-like 4	5	5	5	24.9145	23.7118	6.7897	6.39425	9.56518	5	5	5	24.9145	33.0591	17.1702	8.66576	5	5	6.76893	5	11.8566	7.73208	6.276	5	5	5	6.76893	5	11.8566	21.9649	15.6247	5	13.1197
ILMN_1809959	AADAT	aminoadipate aminotransferase, transcript variant 2	5	5	7.19666	5	5	5	5	5	5	5	7.19666	5	5	5	5	5	5	5	5	5	5	5	5	5	5	5	5	5	5	5	5	5
ILMN_2357031	AADAT	aminoadipate aminotransferase, transcript variant 2	5	5	5	5	5	5	5	5	5	5	5	5	5	5	5	5	5	5	5	5	5	5	5	5	5	5	5	5	5	5	5	5
ILMN_1726986	AADAT	aminoadipate aminotransferase, transcript variant 2	159.126	211.004	292.656	166.941	154.31	131.124	123.538	193.486	159.126	211.004	292.656	166.941	180.524	190.195	167.392	165.499	84.4399	153.39	192.206	187.72	232.696	209.504	172.61	119.304	84.4399	153.39	192.206	187.72	188.892	195.257	141.79	130.972
ILMN_2270015	AADAT	aminoadipate aminotransferase, transcript variant 1	20.6978	24.5437	22.1964	20.9067	5.66242	6.98119	5.24236	7.7125	20.6978	24.5437	22.1964	20.9067	7.96938	19.1254	5.75885	5.60129	13.6386	24.4114	19.5301	16.2075	27.8699	25.8512	14.947	6.82796	13.6386	24.4114	19.5301	16.2075	20.2253	15.5086	13.6707	7.46333
ILMN_3237396	AAGAB	alpha- and gamma-adaptin binding protein	122.389	130.083	102.504	63.1157	67.3399	78.6899	64.2161	62.369	122.389	130.083	102.504	63.1157	71.7386	67.9271	60.5733	63.2218	99.7931	178.656	112.446	117.593	113.537	90.114	84.2288	107.882	99.7931	178.656	112.446	117.593	92.0225	95.9609	99.6968	119.896
ILMN_1880387	AAK1	AP2 associated kinase 1	5	5	5	5	5	5	5	5	5	5	5	5	5	5	5	5.11867	5	5	5	5	5	5	5	5	5	5	5	5	5	5	7.00677	5
ILMN_1689211	AAK1	AP2 associated kinase 1	5	5	5	5	5	5	5	5	5	5	5	5	5	5	5	5	5	5	5	5	5	5	5	5	5	5	5	5	5	5	5	5
ILMN_1688755	AAK1	AP2 associated kinase 1	33.5715	45.8786	28.1532	30.1049	18.2521	51.7296	69.2221	73.3383	33.5715	45.8786	28.1532	30.1049	35.0195	41.3827	53.2932	57.757	5	6.45915	7.06227	5	20.2402	14.8801	17.8365	25.2911	5	6.45915	7.06227	5	9.99468	22.5076	73.019	72.6193
ILMN_1653165	AAMP	angio-associated, migratory cell protein	236.658	288.567	222.982	268.558	237.65	207.09	286.267	247.956	236.658	288.567	222.982	268.558	266.508	259.533	204.527	252.785	174.938	224.776	182.414	164.086	164.462	156.888	160.132	214.358	174.938	224.776	182.414	164.086	199.475	207.046	204.605	254.761
ILMN_1729835	AANAT	arylalkylamine N-acetyltransferase	5	5	5	5	5	5	5	5	5	5	5	5	5	5	5	5	5	5	5	5	5	5	5	5	5	5	5	5	5	5	5	5
ILMN_1662364	AARS	alanyl-tRNA synthetase	1687.16	1835.97	1817.09	1283.01	1075.95	1246.73	1177.67	1080.76	1687.16	1835.97	1817.09	1283.01	1171.06	1138.65	1408.46	1295.75	2379.62	2317.71	2453.38	1611.98	1303.3	1465.35	1365.06	1344.08	2379.62	2317.71	2453.38	1611.98	1510.03	1796.47	1286.73	1639.67
ILMN_1674698	AARS2	alanyl-tRNA synthetase 2, mitochondrial, nuclear gene encoding mitochondrial protein	128.897	178.177	187.709	142.933	127.77	120.872	127.084	126.933	128.897	178.177	187.709	142.933	128.042	113.85	137.213	114.626	139.251	127.073	166.779	121.953	113.807	109.622	119.982	103.909	139.251	127.073	166.779	121.953	118.626	102.649	103.662	98.9908
ILMN_1700461	AARSD1	alanyl-tRNA synthetase domain containing 1	220.554	289.285	220.893	263.064	235.732	287.168	306.019	245.943	220.554	289.285	220.893	263.064	265.428	234.756	246.141	248.992	249.321	319.904	208.247	189.867	178.698	186.575	181.091	228.595	249.321	319.904	208.247	189.867	199.237	205.377	214.887	210.959
ILMN_1784269	AASDH	aminoadipate-semialdehyde dehydrogenase	67.7779	54.0706	56.925	106.708	92.4354	88.567	75.3525	74.6261	67.7779	54.0706	56.925	106.708	85.8203	94.7854	61.21	77.312	189.729	102.711	126.726	184.838	146.924	127.652	142.191	118.825	189.729	102.711	126.726	184.838	129.568	119.801	124.973	107.996
ILMN_2096191	AASDHPPT	aminoadipate-semialdehyde dehydrogenase-phosphopantetheinyl transferase	304.259	437.83	451.688	510.454	599.182	541.757	618.883	711.56	304.259	437.83	451.688	510.454	528.389	722.475	756.961	714.248	416.473	417.402	446.951	519.648	657.493	762.773	774.375	805.435	416.473	417.402	446.951	519.648	568.476	704.613	729.337	693.275
ILMN_1698189	AASDHPPT	aminoadipate-semialdehyde dehydrogenase-phosphopantetheinyl transferase	94.0237	96.7458	92.0624	128.332	130.127	152.554	129.11	183.826	94.0237	96.7458	92.0624	128.332	111.214	178.853	171.257	174.267	128.557	150.249	121.619	119.04	136.079	192.725	147.913	172.792	128.557	150.249	121.619	119.04	132.046	195.374	162.698	168.898
ILMN_1678323	AASS	aminoadipate-semialdehyde synthase, nuclear gene encoding mitochondrial protein	694	111.195	95.3836	107.841	137.306	111.202	81.1891	62.2837	694	111.195	95.3836	107.841	125.9	81.0476	99.1567	76.932	1983.5	292.579	126.8	139.295	144.88	103.425	86.6656	70.2703	1983.5	292.579	126.8	139.295	154.108	135.428	108.344	57.1182
ILMN_2157219	AASS	aminoadipate-semialdehyde synthase, nuclear gene encoding mitochondrial protein	412.644	67.2485	46.949	70.4409	64.515	64.6688	31.1941	44.8285	412.644	67.2485	46.949	70.4409	53.3068	47.977	44.3979	38.1229	1172.55	240.102	112.813	98.1871	100.721	74.2255	70.4946	72.1443	1172.55	240.102	112.813	98.1871	97.178	92.7274	77.3905	62.6676
ILMN_1703743	AATF	apoptosis antagonizing transcription factor	283.351	334.403	264.077	226.066	183.623	189.989	214.458	161.667	283.351	334.403	264.077	226.066	198.483	188.071	188.048	155.093	185.726	267.793	251.302	239.707	124.923	162.376	113.291	112.089	185.726	267.793	251.302	239.707	138.405	135.953	119.145	139.86
ILMN_1699334	AATK	apoptosis-associated tyrosine kinase	18.5645	44.8899	33.1141	22.8942	35.2809	42.5523	59.0948	25.6469	18.5645	44.8899	33.1141	22.8942	44.7805	25.2716	38.3627	46.6296	18.9042	26.4588	20.4519	19.6661	37.9438	35.5835	31.6508	23.7832	18.9042	26.4588	20.4519	19.6661	27.7292	27.2306	25.7939	21.4326
ILMN_2068874	AATK	apoptosis-associated tyrosine kinase	9.69744	5	5	5	5	5	5	5	9.69744	5	5	5	5	5	5	5	5	5	5	9.02302	5	5	5	5	5	5	5	9.02302	5	5	6.6108	5
ILMN_1687609	AATK	apoptosis-associated tyrosine kinase	12.3931	6.97379	6.34722	9.25794	5	11.4548	5	18.5581	12.3931	6.97379	6.34722	9.25794	8.40748	20.0525	5	6.67183	5	5.29642	18.112	8.67096	7.05493	13.781	10.6974	6.33247	5	5.29642	18.112	8.67096	11.7835	9.09889	14.8274	17.2387
ILMN_1805104	ABAT	4-aminobutyrate aminotransferase, nuclear gene encoding mitochondrial protein, transcript variant 2	5	5	5	5	5.62269	5	15.7885	77.4626	5	5	5	5	5	5	5	79.031	5	5	5	5	5	7.99023	5	78.6479	5	5	5	5	5	11.2537	5	34.9393
ILMN_1670117	ABAT	4-aminobutyrate aminotransferase, nuclear gene encoding mitochondrial protein, transcript variant 1	6.02053	5	5	5	5	6.76016	5	5	6.02053	5	5	5	5	9.09993	5	5	5	5	5	5	5	5	5	5	5	5	5	5	5	5	5	5
ILMN_2404407	ABAT	4-aminobutyrate aminotransferase, nuclear gene encoding mitochondrial protein, transcript variant 2	5	5	5	5	5	5	26.2719	71.2873	5	5	5	5	5	6.75134	5	36.8479	5.77578	5	5	5	5.02892	9.15236	29.6406	120.879	5.77578	5	5	5	5	5	5	48.3672
ILMN_1766054	ABCA1	ATP-binding cassette, sub-family A, member 1	393.211	213.479	127.26	964.032	2079.97	1699.4	1209.16	845.116	393.211	213.479	127.26	964.032	2061.91	1831.41	1587.79	946.827	147.137	51.8223	162.288	1141.74	2217.04	1609.21	1122.22	1409.87	147.137	51.8223	162.288	1141.74	1747.64	1292.05	1362.95	1000.4
ILMN_1753388	ABCA10	ATP-binding cassette, sub-family A, member 10	5	5	7.92956	7.58481	5	9.08252	5	6.78221	5	5	7.92956	7.58481	7.87783	5	11.6086	11.6992	13.2929	6.12213	13.6672	5	5	5	5	5	13.2929	6.12213	13.6672	5	5	7.17694	5	5
ILMN_2070570	ABCA10	ATP-binding cassette, sub-family A, member 10	7.60341	8.31677	8.75997	5.49903	5	5	5	9.98135	7.60341	8.31677	8.75997	5.49903	5	5	5	5	7.08403	11.1138	5	5.1301	13.0724	5.11048	7.33283	6.47621	7.08403	11.1138	5	5.1301	5	5	5	5
ILMN_2232084	ABCA11	ATP-binding cassette, sub-family A, member 11 on chromosome 4.	9.45912	18.0589	10.6305	23.1656	28.6061	8.32444	15.5484	5	9.45912	18.0589	10.6305	23.1656	12.8978	6.47123	17.7761	12.5689	16.5698	15.6622	5.51783	14.2622	5	12.3979	15.9606	11.7469	16.5698	15.6622	5.51783	14.2622	7.14476	6.93284	13.249	12.5975
ILMN_1750250	ABCA12	ATP-binding cassette, sub-family A, member 12, transcript variant 1	5	5	5	5	5	5	5	5	5	5	5	5	5	5	5	5	5	5	5	5	5	5	5	5	5	5	5	5	5	5	5	5
ILMN_2361400	ABCA12	ATP-binding cassette, sub-family A, member 12, transcript variant 2	5	5	5	5	5	5	5	5	5	5	5	5	5	5	5	5	5	5	5	5	5	5	5	5	5	5	5	5	5	5	5	5
ILMN_1704579	ABCA13	ATP-binding cassette, sub-family A, member 13	5	5	5	5	5	5	5	5	5	5	5	5	5	5	5	16.6513	5	5	5	5	5	5	5	5	5	5	5	5	5	5	5	5
ILMN_1687636	ABCA2	ATP-binding cassette, sub-family A, member 2, transcript variant 2	5	5	5	5	5	5	5	5	5	5	5	5	5	5	5	5	5	5	5	5	5	5	5	5	5	5	5	5	5	5	5	5
ILMN_1747627	ABCA2	ATP-binding cassette, sub-family A, member 2, transcript variant 2	5.5954	5	5	5	13.4022	15.1565	17.4402	22.3282	5.5954	5	5	5	10.9083	10.6557	16.4508	20.6271	14.7405	5	5.1516	14.2582	9.28129	18.4456	40.2788	53.443	14.7405	5	5.1516	14.2582	26.832	31.056	31.901	48.075
ILMN_1758523	ABCA3	ATP-binding cassette, sub-family A, member 3	31.3995	5	7.15398	5	5	15.443	15.8417	19.9354	31.3995	5	7.15398	5	12.9439	5	9.62329	26.9165	83.8152	35.7203	12.6364	12.4468	13.4699	21.4011	21.2759	46.596	83.8152	35.7203	12.6364	12.4468	11.2721	7.56866	25.2286	57.4147
ILMN_1794965	ABCA4	ATP-binding cassette, sub-family A, member 4	5	5	5	13.1769	10.0745	5	5	10.3587	5	5	5	13.1769	7.83681	8.90271	11.9639	18.2876	6.89024	5	5	14.0984	5	5	5	5	6.89024	5	5	14.0984	5	5	5	5
ILMN_1722286	ABCA5	ATP-binding cassette, sub-family A, member 5, transcript variant 2	5	5	5	5	5	7.18453	5	5	5	5	5	5	5	5	5	7.31152	5	5	5	5	5	5	5	5	5	5	5	5	5	5	5	5
ILMN_1749001	ABCA5	ATP-binding cassette, sub-family A, member 5, transcript variant 1	5	5	5	5	5	5	5	5	5	5	5	5	5	5	5	5	5	5	5	5	5	5	5	5	5	5	5	5	5	5	5.5128	5
ILMN_1784176	ABCA5	ATP-binding cassette, sub-family A, member 5, transcript variant 1	5	5	5	5	5	5	8.9205	5	5	5	5	5	5	5	5	5	5	5	5	5	5	5	5	5	5	5	5	5	5	5	5	5
ILMN_1795507	ABCA6	ATP-binding cassette, sub-family A, member 6	11.3906	5	5	5	5	5.29322	5	5	11.3906	5	5	5	5	5	6.47783	5	5	5	5	6.67053	5	5	5	5	5	5	5	6.67053	5	5	5	5
ILMN_1701551	ABCA6	ATP-binding cassette, sub-family A, member 6	5	5	5	6.75396	5	5	5	5	5	5	5	6.75396	5	5	6.45374	5	5	5	5	5	5	5	5	5	5	5	5	5	5	5	5	5
ILMN_1729894	ABCA7	ATP-binding cassette, sub-family A, member 7	5	5	5	6.69421	5	5	5	5	5	5	5	6.69421	5	5	5	5	5	5	5	5	5	5	5	5	5	5	5	5	5	5	5	5
ILMN_2259319	ABCA7	ATP-binding cassette, sub-family A, member 7, transcript variant 2	5	5	5	5	5	5	5	5	5	5	5	5	5	5	5	5	5	5	5	5	5	10.1312	5	5	5	5	5	5	5	5	5	5
ILMN_1743205	ABCA7	ATP-binding cassette, sub-family A, member 7	40.2466	18.7723	31.1805	39.4287	54.2688	41.5962	66.264	54.2215	40.2466	18.7723	31.1805	39.4287	40.6866	60.1884	24.4871	52.1665	65.9395	18.3096	48.575	30.2603	56.0041	83.5278	71.6127	53.8931	65.9395	18.3096	48.575	30.2603	59.467	66.8337	48.0765	67.3563
ILMN_1796801	ABCA8	ATP-binding cassette, sub-family A, member 8	11.7726	7.47098	5	5	5	8.80652	5	26.4145	11.7726	7.47098	5	5	9.97779	33.7272	64.5168	119.801	5	5	10.2438	5	5	5	33.0046	320.221	5	5	10.2438	5	5	5	7.00258	25.079
ILMN_2129886	ABCA8	ATP-binding cassette, sub-family A, member 8	5	5	5	5	5	5	5	5	5	5	5	5	5	5	5	5	5	5	5	5	5	5	5	7.21037	5	5	5	5	5	5	5	5
ILMN_1720501	ABCA9	ATP-binding cassette, sub-family A, member 9	11.1536	7.96919	5	8.63242	6.11404	13.7543	12.9564	7.6013	11.1536	7.96919	5	8.63242	5.34547	15.6141	12.0158	16.2805	6.56018	6.6882	10.8132	6.84421	5.34803	10.7132	20.3534	34.248	6.56018	6.6882	10.8132	6.84421	7.00873	10.2791	10.1261	6.15608
ILMN_1668446	ABCA9	ATP-binding cassette, sub-family A, member 9	5	5	5	5	5	5	5	5	5	5	5	5	5	5	5	5	5	5	5	5	5	5	5	5	5	5	5	5	5	5	5	5
ILMN_2094875	ABCB1	ATP-binding cassette, sub-family B, member 1	5	5	5	5	5	5	5	5	5	5	5	5	5	5	5	5	5	5	5	5	5	5	5	5	5	5	5	5	5	5	5	5
ILMN_1812070	ABCB1	ATP-binding cassette, sub-family B, member 1	5	5	5	5	5	5	5	5	5	5	5	5	9.30685	5.19775	5	5	5	5.17632	5	5	5	5	5	5	5	5.17632	5	5	5	5	5	5
ILMN_1665730	ABCB10	ATP-binding cassette, sub-family B, member 10, nuclear gene encoding mitochondrial protein	138.271	170.501	144.191	152.404	158.225	134.785	145.547	134.979	138.271	170.501	144.191	152.404	156.362	182.052	160.346	163.766	90.3522	126.877	136.82	130.074	151.427	183.497	125.276	121.6	90.3522	126.877	136.82	130.074	118.014	139.236	108.482	130
ILMN_2232066	ABCB11	ATP-binding cassette, sub-family B, member 11	13.6476	8.88179	11.0181	5	19.6795	5	6.90107	5	13.6476	8.88179	11.0181	5	5	5	5	5	5	5.9598	5	5	6.50254	5	6.03568	5	5	5.9598	5	5	11.0939	21.4795	5	5
ILMN_1767349	ABCB4	ATP-binding cassette, sub-family B, member 4, transcript variant C	5	5	5	5	5	5	7.48609	18.0667	5	5	5	5	5	24.5481	14.5049	5	5	5	6.46374	5	9.25719	17.0618	21.3589	23.9676	5	5	6.46374	5	5	6.87994	19.2052	13.8467
ILMN_1658257	ABCB5	ATP-binding cassette, sub-family B, member 5	5	5	5	5	5	5	5	5	5	5	5	5	5	5	5	5	5	5	5	5	5	5	5	5	5	5	5	5	5	5	5	5
ILMN_2193980	ABCB6	ATP-binding cassette, sub-family B, member 6, nuclear gene encoding mitochondrial protein	213.913	112.589	118.855	61.5501	60.668	51.1084	47.4592	42.8404	213.913	112.589	118.855	61.5501	55.1745	48.5876	34.8151	45.0771	185.076	113.455	107.247	91.534	64.4852	81.3414	66.8319	45.2118	185.076	113.455	107.247	91.534	77.6728	80.7794	63.428	56.9754
ILMN_1687840	ABCB7	ATP-binding cassette, sub-family B, member 7, nuclear gene encoding mitochondrial protein	205.421	183.065	281.927	346.368	316.139	259.498	240.939	216.937	205.421	183.065	281.927	346.368	337.357	241.417	265.246	217.894	266.58	205.97	313.114	384.062	432.326	407.272	468.74	363.49	266.58	205.97	313.114	384.062	426.142	368.524	423.89	368.781
ILMN_2102422	ABCB8	ATP-binding cassette, sub-family B, member 8, nuclear gene encoding mitochondrial protein	5.34539	5	5	5	5	5	5	5	5.34539	5	5	5	5	5.75563	5	5	5	5	5	5	5	5	5	5	5	5	5	5	5	5	5	5
ILMN_2343048	ABCB9	ATP-binding cassette, sub-family B, member 9, transcript variant 2	60.5284	70.2464	61.8699	61.8551	74.2412	64.203	83.1228	89.3288	60.5284	70.2464	61.8699	61.8551	66.6328	41.9545	58.1917	91.1804	70.0248	49.6285	67.3166	44.8677	54.4233	68.0066	52.9228	84.8529	70.0248	49.6285	67.3166	44.8677	52.5636	53.8597	45.2008	74.0975
ILMN_1788928	ABCB9	ATP-binding cassette, sub-family B, member 9, transcript variant 4	5	5	5	8.12457	5	5	8.73747	5	5	5	5	8.12457	5.58622	12.5194	7.96209	5	5	5	7.22633	6.59133	5	5	5	5	5	5	7.22633	6.59133	5.33703	5	5	5
ILMN_2343047	ABCB9	ATP-binding cassette, sub-family B, member 9, transcript variant 2	20.1191	17.1573	19.3586	25.1384	25.7295	11.0972	32.1612	40.8573	20.1191	17.1573	19.3586	25.1384	18.2928	17.2601	15.5549	34.4977	27.8378	18.5162	23.3573	9.93421	17.8821	17.1217	22.8651	26.3494	27.8378	18.5162	23.3573	9.93421	15.4334	21.567	17.3096	28.5851
ILMN_1802404	ABCC1	ATP-binding cassette, sub-family C, member 1, transcript variant 5	27.7073	12.0847	21.3153	8.7854	5	6.93489	5	5.34403	27.7073	12.0847	21.3153	8.7854	8.88387	12.0581	7.95408	15.0176	44.7899	28.7955	30.0658	24.0295	15.5792	8.47956	6.30562	5	44.7899	28.7955	30.0658	24.0295	6.45622	5.58357	7.41104	5
ILMN_2335302	ABCC1	ATP-binding cassette, sub-family C, member 1, transcript variant 6	8.39971	5	5	5	5	5	5	5	8.39971	5	5	5	5	5	5	5	5.03669	5	5	5	5	5	5.68367	6.59056	5.03669	5	5	5	5	5	5	5
ILMN_1776119	ABCC10	ATP-binding cassette, sub-family C, member 10	23.0937	11.7485	12.0789	11.439	41.5666	26.9727	29.7946	34.6112	23.0937	11.7485	12.0789	11.439	34.5031	27.9192	35.9953	35.8915	7.27111	22.6084	9.32034	16.7614	10.6729	18.5666	18.4948	33.7691	7.27111	22.6084	9.32034	16.7614	12.6055	25.3368	16.6523	20.6323
ILMN_1713008	ABCC11	ATP-binding cassette, sub-family C, member 11, transcript variant 3	5	5	5	5	5	5	5	5	5	5	5	5	5.1437	5	5	5	5	5	5	5	5	5	7.8914	5	5	5	5	5	5	5	5.00237	5
ILMN_2358714	ABCC11	ATP-binding cassette, sub-family C, member 11, transcript variant 3	5	5	5	5	5	5	5	5	5	5	5	5	5	5	5	5	5	5	5	5	5	5	5	5	5	5	5	5	5	5	5	5
ILMN_1732140	ABCC11	ATP-binding cassette, sub-family C, member 11, transcript variant 2	5	5	5	5	5	7.46713	5	7.26841	5	5	5	5	5	20.5282	6.44224	5	9.06344	7.84946	5	7.46563	5	9.15051	6.87582	5	9.06344	7.84946	5	7.46563	6.0962	5	9.84334	5.01638
ILMN_1762093	ABCC12	ATP-binding cassette, sub-family C, member 12	5	5	5	5	5	5	5	5	5	5	5	5	5	5	5	5	5	5	25.0864	15.6093	5	5	5	5	5	5	25.0864	15.6093	5	5	5	5
ILMN_1774344	ABCC13	ATP-binding cassette, sub-family C, member 13, transcript variant 2	5	10.7395	5	5.0746	5	6.19564	5	5	5	10.7395	5	5.0746	5	5	5	9.95211	5	5	5	5	5.23518	5	5	5	5	5	5	5	5	5	6.66583	5
ILMN_1678409	ABCC13	ATP-binding cassette, sub-family C, member 13, transcript variant 1	5	12.5006	5.25199	5.36632	5.88918	5	7.94045	5	5	12.5006	5.25199	5.36632	5.01991	5	5.3747	5.0896	5	12.2537	5	5.66007	5	5	5	7.97119	5	12.2537	5	5.66007	5	5	5	5
ILMN_1709092	ABCC13	ATP-binding cassette, sub-family C, member 13, transcript variant A, non-coding RNA. XR_017987 XR_017988 XR_017989	5	5	5	5	5	5	5	5	5	5	5	5	5	5	5	5	5	5	5	5	5	5	5	5	5	5	5	5	5	5	5	5
ILMN_1676278	ABCC2	ATP-binding cassette, sub-family C, member 2	6.35213	5.19599	5	5	7.08413	5	5	5	6.35213	5.19599	5	5	5	5	5	5	5	5	5	5	5	5	5	5	5	5	5	5	5	5	5	5
ILMN_1677814	ABCC3	ATP-binding cassette, sub-family C, member 3	12.5529	14.3511	5	25.3739	45.9718	20.7726	5	5.87476	12.5529	14.3511	5	25.3739	40.0179	27.4267	10.4826	5	5.05634	5	5.55729	5	5	5	5	6.12847	5.05634	5	5.55729	5	8.34171	6.22209	6.07458	7.35499
ILMN_1717466	ABCC3	ATP-binding cassette, sub-family C, member 3, transcript variant MRP3B	5	7.20284	5	5	5	5.57248	5	23.998	5	7.20284	5	5	5	7.03816	5	9.99982	5	5	5	5	5	5	5	5	5	5	5	5	5	6.59718	5	7.74156
ILMN_1788457	ABCC4	ATP-binding cassette, sub-family C, member 4	73.3038	80.1676	77.5057	42.2616	29.2909	28.0959	14.7335	11.1907	73.3038	80.1676	77.5057	42.2616	35.6532	43.6089	18.6787	12.4807	70.1715	83.0093	57.7782	240.442	177.792	117.748	58.1664	35.1662	70.1715	83.0093	57.7782	240.442	78.7927	71.1791	75.6029	64.3839
ILMN_2194009	ABCC4	ATP-binding cassette, sub-family C, member 4	84.3547	67.6636	69.6217	39.6503	40.6083	18.8141	23.1751	20.5012	84.3547	67.6636	69.6217	39.6503	27.7001	25.162	25.6064	20.8409	77.2762	117.438	72.2916	281.654	149.556	122.947	57.279	31.458	77.2762	117.438	72.2916	281.654	65.584	62.0517	77.4357	64.4437
ILMN_1706531	ABCC5	ATP-binding cassette, sub-family C, member 5, transcript variant 1	192.922	184.775	151.003	186.786	229.065	257.332	263.769	213.69	192.922	184.775	151.003	186.786	255.484	270.432	309.75	299.028	225.522	223.414	206.592	250.158	231.848	258.637	294.596	542.393	225.522	223.414	206.592	250.158	306.826	273.683	416.069	414.052
ILMN_2302358	ABCC5	ATP-binding cassette, sub-family C, member 5, transcript variant 2	5	5	5	5	5	5	5.54009	5	5	5	5	5	5	5.6649	5	6.63904	5	9.76297	5	5	5	5	5	7.68511	5	9.76297	5	5	5	5	5	7.19533
ILMN_1651964	ABCC5	ATP-binding cassette, sub-family C, member 5, transcript variant 2	126.534	190.01	147.653	161.69	186.792	151.873	132.819	234.074	126.534	190.01	147.653	161.69	201.827	220.11	196.389	260.148	93.7053	239.232	158.662	213.858	133.983	121.116	147.233	268.532	93.7053	239.232	158.662	213.858	144.011	129.411	145.248	247.114
ILMN_2406654	ABCC6	ATP-binding cassette, sub-family C, member 6, transcript variant 2	9.67721	5.459	5	21.2854	20.2627	16.8971	17.4011	18.1392	9.67721	5.459	5	21.2854	12.2818	7.03452	10.7007	23.9814	13.3582	9.5196	12.2714	9.64931	14.7639	10.4228	14.7899	20.758	13.3582	9.5196	12.2714	9.64931	26.4083	21.4483	9.78611	9.05181
ILMN_1778352	ABCC6	ATP-binding cassette, sub-family C, member 6, transcript variant 1	5	5	6.23354	5	5	7.16424	5	5	5	5	6.23354	5	5	5	10.6418	5	5	5	6.17908	5	5	8.57312	5	5	5	5	6.17908	5	9.27308	5	5	5
ILMN_1725414	ABCC6	ATP-binding cassette, sub-family C, member 6, transcript variant 1	5	5	5	5	5	5	5	5	5	5	5	5	5	5	5	5	5	5	5	7.14246	5	5	5	5	5	5	5	7.14246	5	5	5	5
ILMN_1801521	ABCC6	ATP-binding cassette, sub-family C, member 6, transcript variant 1	5	5	8.58652	5	5	5	5	5	5	5	8.58652	5	5	5	5	5	5	5	5	5	5	5	5	5	5	5	5	5	5	12.2408	5	7.18161
ILMN_2293902	ABCC6	ATP-binding cassette, sub-family C, member 6, transcript variant 2	5.74438	5	5	5	9.70593	5	5	5	5.74438	5	5	5	6.55939	5	5	5	5	5	5	5	5	5	5	5	5	5	5	5	5	6.02062	5	5
ILMN_1725675	ABCC6	ATP-binding cassette, sub-family C, member 6, transcript variant 1	10.3152	5	5	5	6.93981	5	5	5	10.3152	5	5	5	5	8.3488	5	5	5	5	5	5	8.76457	5.74617	5	11.1403	5	5	5	5	8.69296	5	5	21.1411
ILMN_3246902	ABCC6P1	ATP-binding cassette, sub-family C, member 6 pseudogene 1, non-coding RNA.	8.63153	5	5	5	11.6501	5	11.5675	6.38635	8.63153	5	5	5	7.09682	5	7.12432	5	5	5	5	10.8666	10.151	10.3393	6.26164	9.83826	5	5	5	10.8666	9.12727	9.77833	9.75552	12.806
ILMN_3244070	ABCC6P2	ATP-binding cassette, sub-family C, member 6 pseudogene 2, non-coding RNA.	12.3433	8.87071	20.3085	14.727	13.8295	24.9882	11.3416	10.1536	12.3433	8.87071	20.3085	14.727	26.6236	16.9988	18.8239	25.7542	14.8284	5	12.1689	13.8734	19.7667	13.6616	14.2315	23.8072	14.8284	5	12.1689	13.8734	19.1405	11.5532	8.82613	18.0718
ILMN_1767129	ABCC8	ATP-binding cassette, sub-family C, member 8	5	5	5	5	5	5	5	5	5	5	5	5	5	5	5	5	12.8085	5	5	5	5	5	5	5	12.8085	5	5	5	5	5	5	5
ILMN_1751453	ABCC9	ATP-binding cassette, sub-family C, member 9, transcript variant SUR2B	5	5	5	5	5	5	5	5	5	5	5	5	5	5	5	5	5	6.26135	5	5	5	5	5	5	5	6.26135	5	5	5	5	5	5
ILMN_2366473	ABCC9	ATP-binding cassette, sub-family C, member 9, transcript variant SUR2A-delta-14	5.99131	7.83103	5	7.1199	5	5	5	5	5.99131	7.83103	5	7.1199	5	5	14.4584	5	5	10.8516	5	6.68274	10.4314	9.56464	5	5	5	10.8516	5	6.68274	5	8.21806	7.54959	5
ILMN_1746196	ABCC9	ATP-binding cassette, sub-family C, member 9, transcript variant SUR2A	5	5	5	5	8.85452	5	5	5	5	5	5	5	5.09673	29.7691	5	5	5	5	13.261	5.9562	5	5	5	5	5	5	13.261	5.9562	5	5	5	5.09695
ILMN_1772189	ABCD1	ATP-binding cassette, sub-family D, member 1	13.7563	5.827	13.7334	15.9845	10.6619	5	21.8741	24.5685	13.7563	5.827	13.7334	15.9845	5.79132	9.11992	13.2199	11.4105	5	20.6579	26.9547	23.349	12.6908	11.8355	13.8333	35.3259	5	20.6579	26.9547	23.349	5	7.68891	5	30.2035
ILMN_1652959	ABCD2	ATP-binding cassette, sub-family D, member 2	5	5	5	5	5	5	5.57309	5	5	5	5	5	5	5	5	5	5	6.58573	5	5	5	5	5	5	5	6.58573	5	5	5	11.203	5	5
ILMN_2198897	ABCD2	ATP-binding cassette, sub-family D, member 2	5	5	5	5	5	5	5	6.80843	5	5	5	5	5	5	5	5	5	5	5	5	5	5	5	5	5	5	5	5	5	5	5	5
ILMN_1674032	ABCD3	ATP-binding cassette, sub-family D, member 3	61.4275	72.8033	69.3692	49.998	49.402	48.1942	60.1032	65.274	61.4275	72.8033	69.3692	49.998	55.7103	59.1758	68.5215	46.2571	53.1522	74.9035	64.0854	48.5118	73.6852	78.0421	57.0211	61.5482	53.1522	74.9035	64.0854	48.5118	43.8894	40.2713	64.3373	65.5272
ILMN_1746032	ABCD4	ATP-binding cassette, sub-family D, member 4, transcript variant 4	7.29019	5	5	5.27753	6.98549	8.8563	5	5	7.29019	5	5	5.27753	5	5	5	12.6335	5	5	5	5	5	11.3949	5	5	5	5	5	5	5	5.36567	5	5
ILMN_1737656	ABCD4	ATP-binding cassette, sub-family D, member 4, transcript variant 5	5	5	5.37916	5	5	5	5	5	5	5	5.37916	5	5	5	5	7.09208	5	5	5	5	5	5	5	5	5	5	5	5	5	5	5	5
ILMN_1651501	ABCD4	ATP-binding cassette, sub-family D, member 4, transcript variant 2	6.37191	5	5	5	5	5	5	6.79763	6.37191	5	5	5	5	5.03001	5	8.64704	5	5	5	5	5	5	5	5	5	5	5	5	5	5	5	5
ILMN_2343917	ABCD4	ATP-binding cassette, sub-family D, member 4, transcript variant 2, transcribed RNA.	7.21043	5	5	5	5	5	6.37769	5	7.21043	5	5	5	6.73488	5	13.7083	5	5	5	5	5	5	5	5	5	5	5	5	5	5	5	5	5
ILMN_1676846	ABCE1	ATP-binding cassette, sub-family E, member 1, transcript variant 2	334.847	343.606	236.385	177.47	132.261	157.913	135.776	128.839	334.847	343.606	236.385	177.47	136.649	163.339	144.091	142.496	376.08	570.199	313.236	259.57	234.355	221.009	157.054	149.168	376.08	570.199	313.236	259.57	198.817	200.78	188.712	180.718
ILMN_2330267	ABCE1	ATP-binding cassette, sub-family E, member 1, transcript variant 2	377.618	484.093	380.86	259.846	216.648	245.576	221.997	212.281	377.618	484.093	380.86	259.846	243.445	289.684	193.309	216.571	406.84	641.645	374.7	333.853	240.806	259.253	191.526	177.994	406.84	641.645	374.7	333.853	200.582	223.801	220.963	224.991
ILMN_2392635	ABCF1	ATP-binding cassette, sub-family F, member 1, transcript variant 1	395.711	358.356	310.432	235.191	235.59	244.07	195.445	211.911	395.711	358.356	310.432	235.191	253.926	233.164	180.162	197.218	216.012	313.825	201.347	165.674	170.982	174.151	128.741	138.798	216.012	313.825	201.347	165.674	178.122	159.033	133.195	127.23
ILMN_1763875	ABCF1	ATP-binding cassette, sub-family F, member 1, transcript variant 1	1234.66	1251.9	1023.37	884.475	785.635	900.668	808.962	746.389	1234.66	1251.9	1023.37	884.475	888.408	802.671	875.066	669.91	1023.85	1354.21	1030.11	915.899	926.566	895.496	776.953	655.017	1023.85	1354.21	1030.11	915.899	898.819	757.882	675.357	675.185
ILMN_1781999	ABCF2	ATP-binding cassette, sub-family F, member 2, nuclear gene encoding mitochondrial protein, transcript variant 2	92.4986	81.5306	70.8977	81.609	71.6825	83.3835	71.8123	84.1388	92.4986	81.5306	70.8977	81.609	78.5164	89.5992	114.008	88.8395	47.9178	99.3032	62.8716	61.5648	47.6339	53.9576	47.3673	36.4875	47.9178	99.3032	62.8716	61.5648	57.1766	60.187	49.0705	44.7939
ILMN_1669201	ABCF2	ATP-binding cassette, sub-family F, member 2, nuclear gene encoding mitochondrial protein, transcript variant 1	64.4714	84.5946	51.499	46.4145	39.2503	35.4333	44.3228	30.2348	64.4714	84.5946	51.499	46.4145	26.2832	35.2434	45.9132	31.7971	38.4075	100.998	45.1791	53.121	42.1318	31.568	22.2006	23.0739	38.4075	100.998	45.1791	53.121	27.1496	31.5349	24.287	28.3301
ILMN_2284941	ABCF2	ATP-binding cassette, sub-family F, member 2, nuclear gene encoding mitochondrial protein, transcript variant 2	5	5	5	5	5	5	5	5	5	5	5	5	5	5	5	5	5	5	5	5	5	5	5	5	5	5	5	5	5	5	5	5
ILMN_1810085	ABCF3	ATP-binding cassette, sub-family F, member 3	24.8319	26.8052	18.7122	27.2597	14.5843	19.89	26.1997	18.8889	24.8319	26.8052	18.7122	27.2597	16.5989	33.1394	18.9072	20.3312	23.4493	44.8702	21.1342	21.2455	21.1839	17.0367	14.5312	27.5505	23.4493	44.8702	21.1342	21.2455	14.0937	10.7489	11.7375	22.0656
ILMN_1743638	ABCG1	ATP-binding cassette, sub-family G, member 1, transcript variant 1	5	5	12.3846	5	5	5	5	5	5	5	12.3846	5	5	7.2358	5	7.40625	9.79827	5	15.0646	5	5	5	5	6.52063	9.79827	5	15.0646	5	5.08023	5.76959	12.9417	5
ILMN_1658176	ABCG1	ATP-binding cassette, sub-family G, member 1, transcript variant 7	40.7704	41.676	44.9704	45.9951	36.3954	37.2908	41.5905	36.1352	40.7704	41.676	44.9704	45.9951	52.7172	46.8408	38.8874	37.0194	28.9638	43.0977	53.9281	48.8421	47.8228	49.0169	39.7876	46.8659	28.9638	43.0977	53.9281	48.8421	39.9054	38.8321	32.57	27.2127
ILMN_2262362	ABCG1	ATP-binding cassette, sub-family G, member 1, transcript variant 5	5.44287	5.3128	7.82913	5	5	7.2347	9.22825	5	5.44287	5.3128	7.82913	5	5.42804	5	5	5	13.6553	5.52281	5	6.47026	5	8.98534	5	5	13.6553	5.52281	5	6.47026	5	18.7346	5	5
ILMN_1695968	ABCG1	ATP-binding cassette, sub-family G, member 1, transcript variant 3	5	5	6.78838	7.10553	5	7.05476	5	5	5	5	6.78838	7.10553	5	5	5	5	5	5	5.08786	5	5	5	5	5	5	5	5.08786	5	5	10.6802	5	5
ILMN_2329927	ABCG1	ATP-binding cassette, sub-family G, member 1, transcript variant 2	5	5	5	51.8053	41.9789	36.8374	20.5739	10.989	5	5	5	51.8053	20.21	10.634	5	5.44798	8.34132	5	5	73.6724	14.7902	8.73254	5	16.7894	8.34132	5	5	73.6724	36.5125	30.3797	13.636	6.61844
ILMN_1794782	ABCG1	ATP-binding cassette, sub-family G, member 1, transcript variant 2	5	5	11.5577	172.261	136.443	137.167	109.906	50.4836	5	5	11.5577	172.261	99.2768	55.8933	37.1426	21.3367	13.5893	5	5	221.908	55.2205	34.2074	19.899	44.5143	13.5893	5	5	221.908	101.392	96.9835	47.4633	42.432
ILMN_1789641	ABCG2	ATP-binding cassette, sub-family G, member 2	5	5	5	5	5	5	5	5	5	5	5	5	5	5	5	5	5	5	9.91307	5	5	5	5	5	5	5	9.91307	5	5	5	5	5
ILMN_1779470	ABCG4	ATP-binding cassette, sub-family G, member 4	35.3827	28.0651	19.991	26.2656	22.9831	33.9749	30.0036	38.0997	35.3827	28.0651	19.991	26.2656	17.4933	25.6691	45.8518	57.1007	42.9325	28.5775	32.7351	20.6591	19.1498	19.0552	48.3363	72.7211	42.9325	28.5775	32.7351	20.6591	18.487	14.3049	31.094	42.4783
ILMN_1716592	ABCG5	ATP-binding cassette, sub-family G, member 5	5	7.48709	5	5	5.34215	9.16248	5	5	5	7.48709	5	5	5	9.72465	5	14.3478	5	5	5	5	5	5	5	5	5	5	5	5	5	5	5	5
ILMN_1680309	ABCG8	ATP-binding cassette, sub-family G, member 8	5	5	5	5	5	5	8.54425	5	5	5	5	5	5	5	5.00903	5	5	5	5	5	5	5	5	5	5	5	5	5	5	5	5	5
ILMN_1743371	ABHD1	abhydrolase domain containing 1	5	5	5	5	5	5	5	5	5	5	5	5	5	5	5	5	5	5	5	5	5	5	5	5.97786	5	5	5	5	5	6.81747	5	5
ILMN_1770031	ABHD10	abhydrolase domain containing 10	102.35	107.515	109.73	111.122	158.186	98.9666	118.862	111.659	102.35	107.515	109.73	111.122	134.405	119.139	139.578	118.091	114.198	109.488	120.254	142.454	138.263	164.682	109.339	119.882	114.198	109.488	120.254	142.454	102.508	109.02	94.0468	97.0984
ILMN_1753912	ABHD11	abhydrolase domain containing 11, transcript variant 4	5	5	5	5	5	5	5	5	5	5	5	5	5	5	5	5	5	5	5	5	5	5	5.49121	5	5	5	5	5	5	5	5	5
ILMN_1737475	ABHD11	abhydrolase domain containing 11, transcript variant 1	36.9086	34.0254	18.8898	28.5425	10.2885	16.5208	30.1849	31.5165	36.9086	34.0254	18.8898	28.5425	17.4314	32.4355	5	27.7993	9.91102	27.3782	29.1156	17.7624	14.4609	12.1903	5.20335	13.6816	9.91102	27.3782	29.1156	17.7624	14.9917	13.3626	18.8476	22.2043
ILMN_2338268	ABHD11	abhydrolase domain containing 11, transcript variant 6	38.3203	38.5773	28.121	33.3822	24.6622	32.5599	30.4575	46.2693	38.3203	38.5773	28.121	33.3822	18.8385	16.3628	14.875	32.111	26.8443	35.7902	46.1144	22.4649	28.1896	16.828	30.5311	17.1689	26.8443	35.7902	46.1144	22.4649	28.1104	25.4368	35.2673	34.7182
ILMN_2245305	ABHD12	abhydrolase domain containing 12, transcript variant 1	100.691	107.467	75.1724	76.2467	83.6336	84.1417	77.8372	76.6182	100.691	107.467	75.1724	76.2467	84.2823	75.5553	67.0024	78.1341	99.5614	95.1152	74.4863	57.2319	64.0255	78.364	82.4378	57.0753	99.5614	95.1152	74.4863	57.2319	73.0599	61.8336	55.9198	57.7545
ILMN_1745116	ABHD12	abhydrolase domain containing 12, transcript variant 2	95.1268	114.034	70.3403	66.4741	48.4954	87.8886	79.5642	103.858	95.1268	114.034	70.3403	66.4741	63.2156	105.256	96.7452	91.1171	30.6073	68.7235	60.7485	49.7747	52.7179	65.7555	66.0088	49.5405	30.6073	68.7235	60.7485	49.7747	52.9456	47.6562	37.2508	41.2942
ILMN_2318685	ABHD12	abhydrolase domain containing 12, transcript variant 1	80.3817	60.6284	64.2803	61.1311	54.6958	69.0742	64.0334	65.0537	80.3817	60.6284	64.2803	61.1311	58.9327	70.3075	72.458	53.3631	74.2033	73.9883	60.9701	39.2795	51.3678	71.8777	54.2712	51.6962	74.2033	73.9883	60.9701	39.2795	49.5078	47.0762	48.3919	59.5254
ILMN_2367487	ABHD12B	abhydrolase domain containing 12B, transcript variant 2	198.006	52.7269	114.543	22.9649	5	5	6.02541	5	198.006	52.7269	114.543	22.9649	5	5	5	5	35.6906	5	91.9642	5	5	5	5	5	35.6906	5	91.9642	5	5	5	5	5
ILMN_1698311	ABHD12B	abhydrolase domain containing 12B, transcript variant 2	5	5	5	5	8.88874	5	6.26987	5	5	5	5	5	5	5.08206	7.10882	5	5	10.1172	12.348	5	5.25767	5	5.95284	5	5	10.1172	12.348	5	10.6932	7.18983	5	5.73865
ILMN_1707925	ABHD12B	abhydrolase domain containing 12B, transcript variant 2	171.837	60.6785	112.517	33.5485	10.5936	5	8.6971	5	171.837	60.6785	112.517	33.5485	5	7.25409	6.99791	5	33.1846	23.4283	80.3985	5	5	5	5	5	33.1846	23.4283	80.3985	5	5	5.99286	5	5
ILMN_2073969	ABHD13	abhydrolase domain containing 13	14.3534	5	5	11.6873	7.53445	5.98978	5	5.72065	14.3534	5	5	11.6873	17.2722	15.3332	7.16239	26.0783	9.13936	5	7.18252	7.95405	7.97238	5.70558	7.37644	12.2792	9.13936	5	7.18252	7.95405	5	8.64069	11.9224	6.04463
ILMN_1785285	ABHD13	abhydrolase domain containing 13	5	5	5	5	5	9.00718	7.41971	5.29005	5	5	5	5	5	5	5	14.6173	5	5	5	7.67985	7.64006	7.67711	14.5959	5	5	5	5	7.67985	5	5	5	9.28733
ILMN_1794213	ABHD14A	abhydrolase domain containing 14A	59.8309	60.5818	61.4464	105.135	131.822	144.336	162.548	205.514	59.8309	60.5818	61.4464	105.135	134.384	151.311	131.708	195.432	33.4433	28.4289	60.8373	83.5343	71.1341	87.9033	88.6466	138.983	33.4433	28.4289	60.8373	83.5343	69.5619	55.3418	64.2161	75.8618
ILMN_2227533	ABHD14B	abhydrolase domain containing 14B	5	5	7.10489	9.44284	5	9.51431	5.93812	6.92432	5	5	7.10489	9.44284	7.44477	5	5	8.66206	5	5	5	5	5	5	5	5	5	5	5	5	5	5	5	5
ILMN_1769390	ABHD15	abhydrolase domain containing 15	11.593	11.4449	5	7.85998	6.81697	11.468	12.1273	25.7398	11.593	11.4449	5	7.85998	6.1333	5	16.0514	14.3878	31.3743	5	5	12.59	5	6.6794	7.99045	13.745	31.3743	5	5	12.59	14.0222	5	18.3364	22.6997
ILMN_1723662	ABHD2	abhydrolase domain containing 2, transcript variant 2	26.468	22.2199	19.8427	16.499	14.6338	14.6697	18.5103	12.0791	26.468	22.2199	19.8427	16.499	18.1811	17.9551	24.2906	19.2375	12.4629	30.7661	18.6117	17.5251	16.817	12.3871	9.62161	5.24352	12.4629	30.7661	18.6117	17.5251	14.7814	10.0754	16.7615	14.0938
ILMN_2403446	ABHD2	abhydrolase domain containing 2, transcript variant 2	8.50581	7.5108	5	5	5	7.88012	13.6854	5	8.50581	7.5108	5	5	5	5	5	5	5.20369	25.4337	7.23616	5.9587	5	6.82255	7.99471	5	5.20369	25.4337	7.23616	5.9587	5.68459	5.43043	6.03018	8.95056
ILMN_1787618	ABHD2	abhydrolase domain containing 2, transcript variant 1	5	5	5	5	5	5	5	5	5	5	5	5	5	5	5	5	5	5	5	5	5	5	5	5	5	5	5	5	5	5	5	5
ILMN_1801767	ABHD3	abhydrolase domain containing 3	48.539	45.7318	31.2309	38.3445	40.7455	31.2654	48.5039	29.472	48.539	45.7318	31.2309	38.3445	40.6201	45.9433	28.8489	33.9457	47.5719	23.2179	41.4844	39.8113	52.2577	55.3181	51.2257	21.9243	47.5719	23.2179	41.4844	39.8113	53.5458	41.1286	39.2212	37.0564
ILMN_1700633	ABHD4	abhydrolase domain containing 4	41.4918	54.3609	45.2178	32.5566	64.6255	53.6416	52.4248	57.7467	41.4918	54.3609	45.2178	32.5566	42.5777	51.2757	48.6194	58.1345	27.6479	39.1984	50.4329	57.911	42.6581	32.9079	51.4248	55.751	27.6479	39.1984	50.4329	57.911	29.9232	32.6424	38.3761	43.0525
ILMN_1655702	ABHD5	abhydrolase domain containing 5	95.8963	163.362	78.9878	50.2462	61.2941	54.9049	52.5905	55.5693	95.8963	163.362	78.9878	50.2462	43.365	56.6831	52.1142	45.7035	64.7692	166.834	87.881	59.156	46.8897	67.0521	39.5251	40.4926	64.7692	166.834	87.881	59.156	31.2487	30.0123	43.5405	34.8875
ILMN_1706344	ABHD6	abhydrolase domain containing 6	42.2397	35.9068	135.141	65.019	30.9505	46.9866	41.8547	40.8556	42.2397	35.9068	135.141	65.019	42.9913	32.9747	22.2353	39.7796	50.466	36.7228	162.814	63.3294	42.5261	54.2332	49.737	58.2531	50.466	36.7228	162.814	63.3294	37.6176	32.6014	49.1999	72.9663
ILMN_1719498	ABHD7	abhydrolase domain containing 7	40.0296	48.7368	13.5033	5	8.05254	9.98045	7.68463	17.74	40.0296	48.7368	13.5033	5	18.8751	6.20917	5.70099	8.08751	14.7281	28.9753	15.261	5.74904	9.8766	21.8023	6.44524	15.4239	14.7281	28.9753	15.261	5.74904	17.9601	5.07369	5.73246	10.5061
ILMN_1712707	ABHD8	abhydrolase domain containing 8	161.071	180.464	136.448	158.55	168.725	217.714	246.161	236.931	161.071	180.464	136.448	158.55	165.268	176.199	290.832	220.403	154.832	110.012	158.071	131.549	187.408	238.82	225.285	233.464	154.832	110.012	158.071	131.549	163.155	141.214	177.104	212.774
ILMN_1699750	ABHD9	abhydrolase domain containing 9	173.293	142.749	80.7659	43.5683	53.8436	52.0598	30.5776	25.6933	173.293	142.749	80.7659	43.5683	43.544	22.5975	38.105	10.9657	228.778	368.55	146.292	87.1059	52.5608	40.6295	32.6489	11.4075	228.778	368.55	146.292	87.1059	56.0575	34.6529	42.3673	15.7836
ILMN_2329958	ABI1	abl-interactor 1, transcript variant 3	120.578	103.592	140.508	147.455	146.687	144.39	126.524	163.97	120.578	103.592	140.508	147.455	175.689	172.539	135.389	188.031	163.339	138.085	185.039	186.254	222.275	203.078	161.589	177.328	163.339	138.085	185.039	186.254	169.375	196.509	244.008	211.376
ILMN_1739081	ABI1	abl-interactor 1, transcript variant 1	5	5.88321	5	5	5	5	8.07414	5	5	5.88321	5	5	8.75628	5	12.5246	5	5	13.171	5	5	5	9.36617	6.39776	5	5	13.171	5	5	6.35183	11.1668	7.96679	5
ILMN_1707274	ABI2	PREDICTED: abl interactor 2, transcript variant 2	5	5	5	5	5	5	5	5	5	5	5	5	5	5	5	5	5	5	5	5	5	5	5	6.44013	5	5	5	5	5	5.91541	5	5
ILMN_1724497	ABI2	PREDICTED: abl interactor 2	198.347	248.021	228.147	306.374	299.764	277.003	253.197	226.226	198.347	248.021	228.147	306.374	309.731	255.24	215.21	200.355	205.022	174.665	238.543	265.856	346.955	266.954	316.636	199.926	205.022	174.665	238.543	265.856	309.484	294.118	275.7	200.644
ILMN_1720988	ABI2	PREDICTED: abl interactor 2	49.5847	47.2392	62.3757	60.7544	54.9463	46.8324	21.3052	37.5067	49.5847	47.2392	62.3757	60.7544	43.2979	45.5384	103.747	33.0918	50.4446	43.9458	62.8063	63.8846	89.4326	74.836	74.6632	40.338	50.4446	43.9458	62.8063	63.8846	82.7374	70.7376	57.1502	30.2523
ILMN_1775944	ABI2	PREDICTED: abl interactor 2	30.8728	34.2221	37.0447	48.7714	44.0265	47.3402	24.6368	38.8926	30.8728	34.2221	37.0447	48.7714	48.8512	41.1725	35.5882	30.1238	43.0086	30.124	49.7913	48.5553	55.9832	67.5579	63.6854	37.9891	43.0086	30.124	49.7913	48.5553	58.916	46.5873	38.1256	19.9052
ILMN_1755658	ABI3	ABI family, member 3, transcript variant 1	11.0993	42.2236	11.5702	5	5	5	6.62939	5	11.0993	42.2236	11.5702	5	5	5	5	5	5	17.0271	9.06654	5	5	5.22743	11.7372	17.3261	5	17.0271	9.06654	5	5	5	7.00832	5
ILMN_1673639	ABI3BP	ABI gene family, member 3 binding protein	5	5	5	5	13.4639	5	5	10.6177	5	5	5	5	5	6.42045	5	7.58079	5	5	5	5	5	5	5	9.78698	5	5	5	5	5	5.46314	5	7.70215
ILMN_2268241	ABL1	c-abl oncogene 1, receptor tyrosine kinase, transcript variant a	6.56397	5	5	5	7.49778	5	14.6527	5	6.56397	5	5	5	10.7755	16.5501	20.609	9.03153	5	5	5	10.7389	5	7.93763	10.7033	5	5	5	5	10.7389	7.4711	11.1726	11.8619	5
ILMN_1713732	ABL1	c-abl oncogene 1, receptor tyrosine kinase, transcript variant a	367.303	351.518	342.989	522.821	595.754	491.366	503.623	438.193	367.303	351.518	342.989	522.821	671.617	544.65	631.562	516.587	454.029	473.874	508.086	680.201	867.851	796.612	877.243	697.466	454.029	473.874	508.086	680.201	876.356	716.823	698.586	619.298
ILMN_1708922	ABL1	c-abl oncogene 1, receptor tyrosine kinase, transcript variant b	5.96536	7.11549	5	5.35674	5	5	5	5.55004	5.96536	7.11549	5	5.35674	5	5.49677	5	5.05503	17.545	5	7.67972	6.90683	5	9.27545	6.73778	9.2795	17.545	5	7.67972	6.90683	7.46549	6.14234	7.1322	5
ILMN_2240003	ABL2	v-abl Abelson murine leukemia viral oncogene homolog 2, transcript variant b	5	5	14.6094	5	5	5.17009	5	5	5	5	14.6094	5	5.27696	5	6.19869	5	5	5	7.20948	5	5.40156	5	5	6.73283	5	5	7.20948	5	5.99141	5.74991	5	5
ILMN_1657870	ABL2	v-abl Abelson murine leukemia viral oncogene homolog 2, transcript variant a	7.19293	7.92032	5	8.18635	5	5	5	5	7.19293	7.92032	5	8.18635	5	5	5	5	5	5	5	5	5	5	5	5.68602	5	5	5	5	5	5	5	7.28195
ILMN_1741628	ABL2	v-abl Abelson murine leukemia viral oncogene homolog 2, transcript variant b	5	7.80012	5	5.01751	7.88007	5	5	5.6501	5	7.80012	5	5.01751	5	5	5	5	7.41826	5	5	5	5	5	5	5.35729	7.41826	5	5	5	5	5	5	5
ILMN_1785424	ABLIM1	actin binding LIM protein 1, transcript variant 4	370.063	270.328	933.919	378.026	427.533	470.798	648.028	728.975	370.063	270.328	933.919	378.026	379.309	498.46	411.327	742.958	445.127	434.566	676.074	464.455	421.945	455.542	499.653	1004.87	445.127	434.566	676.074	464.455	489.142	662.236	733.401	1334.83
ILMN_1731610	ABLIM1	actin binding LIM protein 1, transcript variant 4	19.8143	18.454	95.7745	22.1703	17.3973	30.521	19.5884	25.9022	19.8143	18.454	95.7745	22.1703	30.1103	16.2446	28.4212	26.2138	17.6422	9.41316	20.686	12.6997	18.9083	18.2288	13.1036	17.1574	17.6422	9.41316	20.686	12.6997	16.2176	15.8372	18.1751	20.9935
ILMN_1696682	ABLIM1	actin binding LIM protein 1, transcript variant 1	5	5	11.8521	5	5	5.08547	9.6278	5	5	5	11.8521	5	5	18.6896	5.69453	5	5	5.81366	5	5.27258	5	5	5	6.5641	5	5.81366	5	5.27258	5	5	5.732	5
ILMN_2396672	ABLIM1	actin binding LIM protein 1, transcript variant 2	105.773	131.259	355.433	114.954	92.7859	135.862	151.842	199.006	105.773	131.259	355.433	114.954	92.1549	141.212	179.734	184.213	179.975	167.787	271.503	161.18	135.806	129.26	154.681	279.872	179.975	167.787	271.503	161.18	158.956	248.531	232.677	403.296
ILMN_1758825	ABLIM2	actin binding LIM protein family, member 2	5.32458	5	5	5	5	5	5	6.30673	5.32458	5	5	5	5	5	5	5	5.92491	5	5	5	5.91056	5	5	7.7004	5.92491	5	5	5	5	5	5	5
ILMN_1656940	ABLIM3	actin binding LIM protein family, member 3	5	5	5	5	5	5	5	5	5	5	5	5	5	5	5	5	5	5	5	5	5	5	5	5	5	5	5	5	5	5	5	5
ILMN_1656979	ABO	ABO blood group	5	5	5	5	5	5	5	5	5	5	5	5	5	5	5	5	5	5	5	5	5	5	5	5	5	5	5	5	5	5	5	5
ILMN_1731433	ABP1	amiloride binding protein 1)	5	5	5	5	5	5	5.0854	5	5	5	5	5	5	5	5	5	5	5	5	5	5	5	5	5	5	5	5	5	5	5	5	6.98881
ILMN_1655114	ABR	active BCR-related gene, transcript variant 2	5	5	5	5	5	6.55448	5	5	5	5	5	5	8.52349	5	8.09202	5	5	5	10.6231	5	5	5	5	5	5	5	10.6231	5	5	5	5	5
ILMN_1657045	ABR	active BCR-related gene, transcript variant 1	5	5	5	5	5	5	5	5	5	5	5	5	5	5	5	5	5	5	6.56092	8.07006	5	5	5	5	5	5	6.56092	8.07006	5	5	5	5
ILMN_1672878	ABR	active BCR-related gene, transcript variant 2	318.42	279.624	369.258	573.802	474.418	409.673	371.479	379.446	318.42	279.624	369.258	573.802	538.543	354.727	467.094	376.036	427.161	191.366	557.539	564.652	534.541	611.988	535.915	582.785	427.161	191.366	557.539	564.652	633.997	511.336	468.67	532.699
ILMN_1766991	ABRA	actin-binding Rho activating protein	5	5	5	5	5	5	5	5	5	5	5	5	5	5	5	5	5	5	5	5	5	5	5	6.4322	5	5	5	5	5	5	27.3363	70.6883
ILMN_1658083	ABT1	activator of basal transcription 1	62.908	60.5364	44.6729	41.1983	42.5989	58.1541	62.6102	64.9388	62.908	60.5364	44.6729	41.1983	41.3428	54.5491	53.0305	64.0109	46.298	64.5395	35.3917	49.9687	35.3323	64.4488	57.5733	75.8489	46.298	64.5395	35.3917	49.9687	46.869	66.9329	74.2255	69.4299
ILMN_1802096	ABTB1	ankyrin repeat and BTB domain containing 1, transcript variant 1	30.8209	34.6002	53.7702	77.0249	147.924	165.941	149.428	124.572	30.8209	34.6002	53.7702	77.0249	116.129	117.017	174.809	109.564	57.5042	21.5008	70.1177	75.6928	60.3459	53.8543	98.8544	89.1107	57.5042	21.5008	70.1177	75.6928	83.1766	115.558	140.849	97.1478
ILMN_2367165	ABTB1	ankyrin repeat and BTB domain containing 1, transcript variant 3	5	5	5	5	37.3805	17.893	35.6521	24.1458	5	5	5	5	19.5416	30.1089	26.7956	17.7615	8.62748	5	5	10.7358	5	5	6.25511	5	8.62748	5	5	10.7358	8.90418	22.7998	27.6681	6.30254
ILMN_1753370	ABTB2	ankyrin repeat and BTB domain containing 2	18.1926	15.7868	5.80206	29.9547	16.7942	29.274	44.1242	26.0117	18.1926	15.7868	5.80206	29.9547	6.55131	5	6.76576	21.3887	12.5955	19.1132	5	30.7059	51.9964	44.3141	34.2077	60.9638	12.5955	19.1132	5	30.7059	57.6515	77.7142	130.542	144.492
ILMN_1738921	ACAA1	acetyl-Coenzyme A acyltransferase 1, nuclear gene encoding mitochondrial protein	120.142	179.67	122.77	137.338	159.651	187.748	271.147	310.341	120.142	179.67	122.77	137.338	141.216	166.376	218.143	292.294	107.634	149.023	124.802	105.145	90.0812	96.7458	130.105	248.06	107.634	149.023	124.802	105.145	97.2055	101.337	140.684	280.017
ILMN_1660199	ACAA2	acetyl-Coenzyme A acyltransferase 2, nuclear gene encoding mitochondrial protein	422.195	441.489	508.747	462.659	362.087	386.132	433.368	455.556	422.195	441.489	508.747	462.659	380.399	335.899	362.797	379.054	407.713	406.229	550.455	572.676	601.08	500.036	481.388	451.812	407.713	406.229	550.455	572.676	457.707	449.073	496.969	423.877
ILMN_1772123	ACACA	acetyl-Coenzyme A carboxylase alpha, transcript variant 2	523.357	520.391	605.984	543.861	499.887	354.299	322.583	275.791	523.357	520.391	605.984	543.861	508.302	350.541	275.205	309.651	899.565	763.351	953.818	618.178	667.608	707.351	650.638	567.612	899.565	763.351	953.818	618.178	516.442	440.642	334.714	366.393
ILMN_2331636	ACACA	acetyl-Coenzyme A carboxylase alpha, transcript variant 3	601.737	573.668	679.35	593.97	589.416	430.839	366.384	360.947	601.737	573.668	679.35	593.97	498.876	382.125	326.665	390.092	1105.03	898.12	1125.57	737.022	738.334	811.388	781.634	687.333	1105.03	898.12	1125.57	737.022	586.869	492.723	378.646	454.281
ILMN_1667641	ACACA	acetyl-Coenzyme A carboxylase alpha, transcript variant 2	5	5	5	5	5	5	5	5	5	5	5	5	5	5	5	5	5	5	5	5	5	5	5	5	5	5	5	5	5	5	5	5
ILMN_1763852	ACACB	acetyl-Coenzyme A carboxylase beta	52.0822	66.3153	35.7124	33.535	60.7651	83.8168	110.023	201.168	52.0822	66.3153	35.7124	33.535	55.5376	52.6222	74.8812	141.612	92.6863	61.0031	71.1405	59.2012	55.6966	70.516	99.0495	213.545	92.6863	61.0031	71.1405	59.2012	52.2157	55.7925	123.93	176.255
ILMN_1687303	ACAD10	acyl-Coenzyme A dehydrogenase family, member 10	89.617	78.1119	110.883	126.175	118.052	99.4457	130.205	141.746	89.617	78.1119	110.883	126.175	129.637	111.308	128.204	134.958	117.737	62.9597	116.168	156.406	110.667	91.0719	124.985	129.287	117.737	62.9597	116.168	156.406	112.196	128.85	113.038	129.402
ILMN_1761058	ACAD11	acyl-Coenzyme A dehydrogenase family, member 11	206.633	254.703	227.25	212.098	219.898	214.592	203.534	222.529	206.633	254.703	227.25	212.098	208.952	190.371	196.332	208.041	413.578	231.033	365.923	278.6	230.137	158.945	172.244	186.123	413.578	231.033	365.923	278.6	272.281	219.882	189.886	192.511
ILMN_2225595	ACAD8	acyl-Coenzyme A dehydrogenase family, member 8, nuclear gene encoding mitochondrial protein	344.814	265.858	201.827	255.615	250.29	264.238	293.062	341.736	344.814	265.858	201.827	255.615	279.943	278.848	186.222	302.435	313.21	274.444	220.574	279.698	274.534	289.554	214.248	334.857	313.21	274.444	220.574	279.698	326.561	218.081	311.874	403.354
ILMN_1724699	ACAD8	acyl-Coenzyme A dehydrogenase family, member 8	58.8156	39.2755	25.131	27.8672	25.2119	26.4117	35.2642	55.6887	58.8156	39.2755	25.131	27.8672	32.9024	30.213	38.1713	44.2707	57.9635	49.3467	36.9895	33.8214	56.7324	55.8428	28.6207	59.2403	57.9635	49.3467	36.9895	33.8214	49.324	32.1557	37.4784	75.6734
ILMN_1775579	ACAD9	acyl-Coenzyme A dehydrogenase family, member 9	240.074	255.007	278.289	281.395	300.53	347.005	285.4	313.434	240.074	255.007	278.289	281.395	304.435	321.716	321.03	349.763	206.194	292.613	274.061	275.546	284.244	302.913	320.119	268.642	206.194	292.613	274.061	275.546	322.447	268.586	251.505	239.549
ILMN_1660890	ACADL	acyl-Coenzyme A dehydrogenase, long chain, nuclear gene encoding mitochondrial protein	5	5	5	5	14.2796	15.9745	33.9513	16.0033	5	5	5	5	6.08427	12.5157	6.72328	17.1129	5	5	5	6.51326	6.97332	5	5	7.9401	5	5	5	6.51326	5	7.11526	15.366	23.8807
ILMN_1778104	ACADM	acyl-Coenzyme A dehydrogenase, C-4 to C-12 straight chain, nuclear gene encoding mitochondrial protein	366.262	380.691	386.318	407.627	363.919	378.489	497.096	675.595	366.262	380.691	386.318	407.627	405.536	364.273	409.63	568.13	383.331	367.21	380.563	504.692	450.94	574.971	444.802	672.128	383.331	367.21	380.563	504.692	478.633	478.717	581.407	666.681
ILMN_2053679	ACADM	acyl-Coenzyme A dehydrogenase, C-4 to C-12 straight chain, nuclear gene encoding mitochondrial protein	627.178	644.847	584.636	752.74	795.378	724.123	913.461	1155.47	627.178	644.847	584.636	752.74	736.746	843.985	743.026	933.463	674.153	822.057	802.38	945.921	892.898	1028.85	952.16	1199.84	674.153	822.057	802.38	945.921	869.418	780.533	1123.93	1474.96
ILMN_1795104	ACADS	acyl-Coenzyme A dehydrogenase, C-2 to C-3 short chain, nuclear gene encoding mitochondrial protein	8.45135	7.38103	15.392	20.4217	14.1552	6.27707	21.8107	36.7329	8.45135	7.38103	15.392	20.4217	21.5052	5	31.2868	26.3596	8.89514	5.11004	14.4137	12.9711	14.902	24.255	10.8345	22.7704	8.89514	5.11004	14.4137	12.9711	19.0203	19.1487	14.6724	31.966
ILMN_1740920	ACADSB	acyl-Coenzyme A dehydrogenase, short/branched chain, nuclear gene encoding mitochondrial protein	12.2455	5	5	13.1128	7.86908	5	5	9.25213	12.2455	5	5	13.1128	8.36489	5	5.53538	12.9356	11.2155	5.35756	14.3974	37.2019	15.8298	10.6214	11.5436	26.5497	11.2155	5.35756	14.3974	37.2019	26.8357	19.2727	9.84471	36.3022
ILMN_2263466	ACADVL	acyl-Coenzyme A dehydrogenase, very long chain, nuclear gene encoding mitochondrial protein, transcript variant 1	12.0415	21.3617	15.7148	5	7.57416	7.6488	20.0913	30.6672	12.0415	21.3617	15.7148	5	5	5	19.8718	28.8877	14.1218	26.0232	15.9165	20.45	9.3956	11.2944	15.2004	38.3969	14.1218	26.0232	15.9165	20.45	21.5244	7.88004	26.3055	39.8467
ILMN_1806408	ACADVL	acyl-Coenzyme A dehydrogenase, very long chain, nuclear gene encoding mitochondrial protein, transcript variant 2	956.621	966.956	728.201	743.593	1028.53	1458.07	2095.66	2626.49	956.621	966.956	728.201	743.593	1051.38	1201.08	1805.35	2316.21	712.998	601.012	621.263	553.073	564.201	619.651	732.262	1118.82	712.998	601.012	621.263	553.073	673.402	729.724	855.067	1127.8
ILMN_2352009	ACADVL	acyl-Coenzyme A dehydrogenase, very long chain, nuclear gene encoding mitochondrial protein, transcript variant 1	104.305	97.9129	92.2895	75.7994	73.8225	144.391	181.327	234.317	104.305	97.9129	92.2895	75.7994	95.3702	148.31	131.504	172.551	94.3005	82.9499	79.9162	60.4009	55.3379	70.6769	82.3953	124.114	94.3005	82.9499	79.9162	60.4009	82.7434	93.7292	119.745	125.064
ILMN_1693148	ACAN	aggrecan, transcript variant 2	5	5	5	5	5	5	5	5	5	5	5	5	5	5	5	5	5	5	5	5	5	5	5	5	5	5	5	5	5	5	5	5
ILMN_1808395	ACAP1	ArfGAP with coiled-coil, ankyrin repeat and PH domains 1	6.35656	21.6378	5	5	5	5	5	5	6.35656	21.6378	5	5	5	5	5	5	44.784	30.3834	18.3372	5	5	5	5	5	44.784	30.3834	18.3372	5	5	5	5	5
ILMN_3236270	ACAP2	ArfGAP with coiled-coil, ankyrin repeat and PH domains 2	61.3514	56.8886	74.1286	44.5033	65.32	39.3282	54.7209	58.4749	61.3514	56.8886	74.1286	44.5033	44.3956	56.4175	67.0047	55.1099	85.3688	76.9078	94.9783	95.2792	52.3606	61.1346	60.2065	72.0481	85.3688	76.9078	94.9783	95.2792	70.4841	69.7339	82.8245	85.5157
ILMN_1743847	ACAP3	ArfGAP with coiled-coil, ankyrin repeat and PH domains 3	5	5	5	5	5	5	5	5	5	5	5	5	5	5	5	5	5	5	5	5	5	5	5	5	5	5	5	5	5	5	5	5
ILMN_1800008	ACAT1	acetyl-Coenzyme A acetyltransferase 1, nuclear gene encoding mitochondrial protein	573.7	557.672	548.562	518.558	384.845	368.079	470.341	609.239	573.7	557.672	548.562	518.558	486.831	383.375	462.968	614.776	807.847	563.386	677.623	538.423	287.052	283.717	270.302	543.403	807.847	563.386	677.623	538.423	309.236	253.381	264.754	555.252
ILMN_1708672	ACAT2	acetyl-Coenzyme A acetyltransferase 2	1195.17	1823.65	1870.38	1135.5	981.821	665.178	743.262	698.81	1195.17	1823.65	1870.38	1135.5	985.547	650.302	620.606	845.795	1049.3	1691.69	1834.35	668.169	760.761	790.259	889.03	460.45	1049.3	1691.69	1834.35	668.169	721.87	830.197	472.793	416.634
ILMN_2133799	ACAT2	acetyl-Coenzyme A acetyltransferase 2	37.8949	60.6179	34.0476	29.7874	14.2165	5	7.44748	19.9971	37.8949	60.6179	34.0476	29.7874	22.0105	14.3047	22.0579	8.00874	19.8371	44.7218	37.0851	13.0106	5.69361	6.61619	27.9609	5	19.8371	44.7218	37.0851	13.0106	5.27939	14.804	5	5
ILMN_1665945	ACBD3	acyl-Coenzyme A binding domain containing 3	246.524	362.409	357.723	349.133	341.381	379.612	338.938	465.007	246.524	362.409	357.723	349.133	291.778	341.937	311.652	392.026	390.042	389.747	391.936	369.247	339.769	291.139	266.042	366.03	390.042	389.747	391.936	369.247	331.741	378.123	402.393	430.26
ILMN_1676288	ACBD4	acyl-Coenzyme A binding domain containing 4	5	19.1253	9.37373	16.7027	14.1887	6.53409	7.9196	11.6229	5	19.1253	9.37373	16.7027	13.1099	10.1067	5.54986	5.72871	25.862	5	7.98068	9.9426	11.6073	10.0021	11.3715	16.8129	25.862	5	7.98068	9.9426	7.97848	11.9451	7.6412	9.1958
ILMN_2295980	ACBD5	acyl-Coenzyme A binding domain containing 5, transcript variant 1	5	5	5	5	5	5	5	5	5	5	5	5	5	5	5	5	5	5	5	5	5	5	5	5	5	5	5	5	5	5	5	5
ILMN_2410362	ACBD5	acyl-Coenzyme A binding domain containing 5, transcript variant 1	5	5	5	5	5	5	5	5	5	5	5	5	5	5.02564	5	5	5.90986	12.1334	20.9283	7.93179	5	5	7.7702	7.11543	5.90986	12.1334	20.9283	7.93179	8.79162	5	5.34256	8.02871
ILMN_1693250	ACBD5	acyl-Coenzyme A binding domain containing 5, transcript variant 1	5	20.5106	7.96435	9.64371	8.32935	6.62384	13.1021	6.32812	5	20.5106	7.96435	9.64371	8.85216	5	8.76167	5	22.0017	11.7341	33.1539	19.6912	21.2045	27.1772	10.4532	14.5513	22.0017	11.7341	33.1539	19.6912	15.8074	27.2465	22.8405	21.3504
ILMN_1684271	ACBD6	acyl-Coenzyme A binding domain containing 6	201.867	193.072	147.5	125.064	141.885	151.756	148.976	131.55	201.867	193.072	147.5	125.064	136.856	155.929	136.936	129.097	161.013	182.884	121.5	115.062	101.613	104.842	109.938	109.781	161.013	182.884	121.5	115.062	99.5901	77.2107	107.631	131.942
ILMN_2106002	ACBD7	acyl-Coenzyme A binding domain containing 7	5.48222	5	5	5	5	5	5	5	5.48222	5	5	5	5	5	5	5	5	5.16773	5	5	5	5	5	5	5	5.16773	5	5	5	5	5	5
ILMN_1726388	ACBD7	PREDICTED: acyl-Coenzyme A binding domain containing 7	96.0318	33.4044	37.8174	35.4874	79.1375	42.9545	30.3135	17.9158	96.0318	33.4044	37.8174	35.4874	46.878	30.4596	27.3415	15.0784	123.882	70.0036	60.8817	45.2097	72.1469	103.607	86.8234	19.7318	123.882	70.0036	60.8817	45.2097	70.3822	72.959	35.1546	9.59326
ILMN_1665932	ACCN1	amiloride-sensitive cation channel 1, neuronal, transcript variant 2	5	5	5	7.06652	5	5	5	5	5	5	5	7.06652	5	5	5	5	5	5	5	5	5	5	5	5	5	5	5	5	6.38417	5	5	5
ILMN_1779685	ACCN1	amiloride-sensitive cation channel 1, neuronal, transcript variant 2	5	5	5	5	5	13.0949	17.629	5.1612	5	5	5	5	5	5	5	5	5	5	15.7709	5.16711	5	5	10.2771	5	5	5	15.7709	5.16711	5	5	5	5
ILMN_1769694	ACCN2	amiloride-sensitive cation channel 2, neuronal, transcript variant 2	21.6219	5	27.1743	55.8006	81.2499	52.5486	41.1638	54.8473	21.6219	5	27.1743	55.8006	68.6543	58.7054	80.6183	105.232	19.7501	11.5482	44.8487	105.439	61.1173	63.1808	111.064	132.906	19.7501	11.5482	44.8487	105.439	123.527	93.9951	82.1957	62.2071
ILMN_1727251	ACCN2	amiloride-sensitive cation channel 2, neuronal, transcript variant 1	5	5	5	5	5	5	5	5	5	5	5	5	5	5	5	5	5	5	5	5	5	5	5	5	5	5	5	5	5	5	5	5
ILMN_2368728	ACCN3	amiloride-sensitive cation channel 3, transcript variant 2	5	5	5	5	5	5	5	5	5	5	5	5	5	6.64344	5	6.38041	5	5	5	5	5	5	5	5.1699	5	5	5	5	5	5	5	5
ILMN_1734479	ACCN3	amiloride-sensitive cation channel 3, transcript variant 3	5	5	6.24211	5	5	11.9601	5.31933	8.34056	5	5	6.24211	5	5	5	5	6.60896	7.5965	5	5	5	5	5	5	5	7.5965	5	5	5	5	5.96866	5	5.64657
ILMN_2394897	ACCN4	amiloride-sensitive cation channel 4, pituitary, transcript variant 1	5	5	5	5	5	5	10.261	18.735	5	5	5	5	5	11.0864	14.3221	48.749	5	5	5	5.09301	5	5	5	31.8942	5	5	5	5.09301	5	5	5	5
ILMN_2394902	ACCN4	amiloride-sensitive cation channel 4, pituitary, transcript variant 1	5	5	5	5	6.81429	11.2184	20.1383	23.0098	5	5	5	5	7.09389	13.1747	14.5233	56.3495	5	5	5	7.22278	5	5	5	28.0008	5	5	5	7.22278	5	5	9.58543	5
ILMN_2287535	ACCN4	amiloride-sensitive cation channel 4, pituitary, transcript variant 1	5	5	9.26567	5	5	5	5	5.42543	5	5	9.26567	5	5	5	5	5	5	5	5	5	5	5	5	5	5	5	5	5	5	5	5	5
ILMN_1750295	ACCN5	amiloride-sensitive cation channel 5, intestinal	5	5	5	5	5	5	5	5	5	5	5	5	5	5	5	5	5	5	5	5	5	5	5	5	5	5	5	5	6.28955	5	9.26256	5
ILMN_3187680	ACCS	1-aminocyclopropane-1-carboxylate synthase homolog(non-functional), transcript variant 1	70.0369	51.5945	77.678	122.768	120.924	121.244	108.727	144.569	70.0369	51.5945	77.678	122.768	129.557	104.019	127.29	158.363	77.5695	62.5628	109.724	139.53	95.65	73.3429	104.873	108.075	77.5695	62.5628	109.724	139.53	140.733	98.5868	94.8686	91.7887
ILMN_1780630	ACCSL	1-aminocyclopropane-1-carboxylate synthase homolog(non-functional)-like	5.59124	5	5	5	5	5	5	5	5.59124	5	5	5	5	5	5	5	5	5	5	5	5	5	5	5	5	5	5	5	5	5	5	5
ILMN_3242266	ACCSL	1-aminocyclopropane-1-carboxylate synthase homolog(non-functional)-like	5	5	5	5	5	5	5	5	5	5	5	5	5	5	5	5	5	5	5	5	5	5	5	5	5	5	5	5	5	5	5	5
ILMN_1716480	ACD	adrenocortical dysplasia homolog, transcript variant 2	158.057	210.964	163.385	142.721	112.391	82.3295	114.428	89.4753	158.057	210.964	163.385	142.721	122.594	121.568	88.6306	91.2394	111.763	147.764	112.43	84.7551	58.0346	77.811	78.8362	45.6714	111.763	147.764	112.43	84.7551	99.6451	57.3651	38.3374	32.8192
ILMN_1779984	ACE	angiotensin I converting enzyme 1, transcript variant 1	5	5	5	7.70743	7.33901	5.77572	5	5	5	5	5	7.70743	5	5	5	5	5	5	5	5	5	5	5	5	5	5	5	5	5	5	5	5
ILMN_1715192	ACE	angiotensin I converting enzyme 1, transcript variant 3	5	5	5	5	5	5	5	5	5	5	5	5	5	5	5	5	5	5	5	5	5	5	5	5	5	5	5	5	5	5	5	5
ILMN_2339410	ACE	angiotensin I converting enzyme 1, transcript variant 2	5	5	5	5	5	5	5	5	5	5	5	5	5	5	5	5	5	5	5	5	5	5	5	5	5	5	5	5	5	5	5	5
ILMN_1667018	ACE2	angiotensin I converting enzyme 2	5	7.65181	6.45266	5	5	5	10.2561	8.93904	5	7.65181	6.45266	5	5	9.82722	5	5.42847	9.7219	5	5	5	6.91514	5	5.54246	16.5245	9.7219	5	5	5	5	5	20.6176	15.6576
ILMN_1773243	ACER1	alkaline ceramidase 1	5	5	5	5	5	5	5	5	5	5	5	5	5	5	5	5	5	5	5	5	5	5	5	5	5	5	5	5	5	5	5	5
ILMN_3241214	ACER1	alkaline ceramidase 1	5	5	5	5	5.46304	5	5	5	5	5	5	5	5	5	5	5	5	5	5	5	5	5	5	5	5	5	5	5	5	5	7.98364	5
ILMN_1761000	ACER2	alkaline ceramidase 2	20.4487	6.59016	16.9253	17.9348	5	10.7681	9.8587	5.32056	20.4487	6.59016	16.9253	17.9348	12.6724	12.6653	13.1141	11.9893	20.1113	11.892	21.3264	21.9518	19.4822	16.26	8.41696	5	20.1113	11.892	21.3264	21.9518	17.3676	10.1804	6.86314	7.37301
ILMN_3235340	ACER2	alkaline ceramidase 2	34.5494	46.561	41.2099	44.8689	49.0003	28.7925	30.3548	35.1487	34.5494	46.561	41.2099	44.8689	38.8253	58.7647	39.5434	30.5899	55.7315	32.351	35.0856	35.865	44.9988	52.898	34.5924	38.1039	55.7315	32.351	35.0856	35.865	49.4155	29.3398	40.6705	43.0024
ILMN_3237774	ACER3	alkaline ceramidase 3	6.106	22.425	8.76054	9.21449	19.2899	18.8906	35.9144	34.6808	6.106	22.425	8.76054	9.21449	32.9423	34.9796	17.6994	30.0353	6.85387	8.27375	9.89026	18.5106	10.8699	9.01825	17.9754	14.8699	6.85387	8.27375	9.89026	18.5106	6.72165	6.37854	15.0129	15.58
ILMN_1735471	ACHE	acetylcholinesterase, transcript variant E4-E5	5.75571	6.37161	5	5.30482	5.19327	6.29326	6.03143	5.48962	5.75571	6.37161	5	5.30482	8.07683	5	5	23.402	5	5	6.93731	5	5.54941	7.05921	6.78908	22.4851	5	5	6.93731	5	5	5.83539	8.05666	8.45606
ILMN_2333219	ACHE	acetylcholinesterase, transcript variant E4-E6	5	5	5	5.81215	5	5	14.6076	20.7855	5	5	5	5.81215	5	5	5	31.6361	5	12.611	29.1807	5	5	5	9.59804	24.8142	5	12.611	29.1807	5	5	6.64	5	24.4739
ILMN_1780485	ACHE	acetylcholinesterase, transcript variant E4-E5	5	5	5	5	5	5	5	5	5	5	5	5	5	5	5	5	5	5	5	5	5	5	5	5	5	5	5	5	5	11.6459	5	5
ILMN_1699636	ACIN1	apoptotic chromatin condensation inducer 1	248.361	275.404	239.053	329.541	314.294	270.534	276.382	273.242	248.361	275.404	239.053	329.541	371.684	313.821	273.208	243.699	380.282	352.221	276.232	306.403	325.203	254.98	291.877	226.163	380.282	352.221	276.232	306.403	399.752	295.614	200.336	223.58
ILMN_2371379	ACLY	ATP citrate lyase, transcript variant 2	1131.1	1440.02	1382.61	1116.33	1039.54	881.216	730.082	621.669	1131.1	1440.02	1382.61	1116.33	932.856	792.364	794.277	736.454	1495.8	1666.39	1873.99	1220.54	1200.8	1088.69	1057.34	620.523	1495.8	1666.39	1873.99	1220.54	1005.25	937.445	711.042	560.88
ILMN_1749014	ACLY	ATP citrate lyase, transcript variant 1	458.579	613.657	647.261	569.839	559.726	335.342	320.856	288.444	458.579	613.657	647.261	569.839	512.046	318.866	271.996	333.664	678.014	546.883	747.012	536.023	490.918	462.754	377.983	268.767	678.014	546.883	747.012	536.023	467.702	513.646	330.043	228.244
ILMN_1727091	ACMSD	aminocarboxymuconate semialdehyde decarboxylase	5	5	5	5	5	5	5	7.65538	5	5	5	5	5	5	5	5	5	5	5	5	5	5	5	5	5	5	5	5	5	5	5	5
ILMN_1771348	ACN9	ACN9 homolog	237.934	242.851	214.501	198.838	209.742	203.603	165.82	211.142	237.934	242.851	214.501	198.838	192.047	197.6	207.795	179.82	309.921	248.311	181.864	177.585	214.637	230.549	213.145	167.366	309.921	248.311	181.864	177.585	252.6	167.907	195.176	208.678
ILMN_2134039	ACN9	ACN9 homolog	320.019	355.123	301.118	319.753	321.629	314.963	284.57	342.028	320.019	355.123	301.118	319.753	294.978	324.262	200.614	270.296	492.341	458.352	317.545	312.761	288.57	324.696	281.48	271.995	492.341	458.352	317.545	312.761	294.996	280.383	318.038	373.858
ILMN_1750800	ACO1	aconitase 1, soluble	868.98	740.03	971.343	837.393	738.861	732.575	764.936	835.995	868.98	740.03	971.343	837.393	763.837	679.902	748.476	834.315	1116.29	896.698	1437.52	995.521	893.681	961.528	980.672	980.773	1116.29	896.698	1437.52	995.521	1060.84	992.318	1103.98	1361.75
ILMN_1654861	ACO2	aconitase 2, mitochondrial, nuclear gene encoding mitochondrial protein	121.311	161.086	117.935	114.108	114.524	93.635	194.029	240.619	121.311	161.086	117.935	114.108	100.192	99.6344	156.017	177.089	103.842	136.275	107.339	88.0902	76.1927	71.5572	121.279	236.293	103.842	136.275	107.339	88.0902	94.5283	132.476	160.557	273.932
ILMN_1715543	ACOT1	acyl-CoA thioesterase 1	28.8375	9.37266	33.0407	32.9705	25.872	34.6565	65.1974	98.8072	28.8375	9.37266	33.0407	32.9705	22.3934	33.2237	41.1382	104.648	20.0176	16.4479	46.9116	51.8516	39.9446	50.0943	48.3794	125.245	20.0176	16.4479	46.9116	51.8516	25.8763	32.1386	51.5054	138.402
ILMN_2121389	ACOT1	acyl-CoA thioesterase 1	5	15.0172	5	9.43716	6.25871	5	5	6.58511	5	15.0172	5	9.43716	5	5	5	5.19908	5	5	5	5	5	5.25702	6.11284	5	5	5	5	5	5	8.00243	5	5
ILMN_1739594	ACOT11	acyl-CoA thioesterase 11, transcript variant 2	24.8961	71.8375	62.2826	26.9842	29.4697	25.5833	48.6613	51.4049	24.8961	71.8375	62.2826	26.9842	30.5531	17.8783	25.4137	38.2621	35.0527	83.8306	87.2899	30.4888	25.9137	23.675	28.5349	59.9194	35.0527	83.8306	87.2899	30.4888	28.6727	27.6535	41.0582	47.7535
ILMN_2353978	ACOT11	acyl-CoA thioesterase 11, transcript variant 1	5	7.2676	5	5.17859	7.79894	5.20224	5	7.52179	5	7.2676	5	5.17859	10.5373	8.54126	5.9122	5.30449	6.46854	5	6.5016	5	5	5	5	5	6.46854	5	6.5016	5	5	5	5	5
ILMN_1785474	ACOT12	acyl-CoA thioesterase 12	5	5	5	5	5	5	5	5	5	5	5	5	5	5	5	5	5	5	5	5	5	5	5	5	5	5	5	5	5	5	5	5
ILMN_2188959	ACOT2	acyl-CoA thioesterase 2	5	5	5	5	5	5	5	8.79449	5	5	5	5	5	5	5	9.37705	5	5	5	5	5	5	5	8.39435	5	5	5	5	5	5	5	5
ILMN_1716237	ACOT2	acyl-CoA thioesterase 2, nuclear gene encoding mitochondrial protein	44.9766	31.1349	47.2641	34.8286	41.4457	55.6817	58.8071	171.676	44.9766	31.1349	47.2641	34.8286	51.7546	41.5148	101.547	127.549	20.4483	8.11376	46.4838	37.1693	42.5457	53.5233	56.0983	101.913	20.4483	8.11376	46.4838	37.1693	43.1384	50.0605	59.5273	125.874
ILMN_1764321	ACOT4	acyl-CoA thioesterase 4	5	5	5	5	5	5	5	6.24713	5	5	5	5	5	5	5	5	15.6996	15.3278	11.8026	5.13391	7.13962	18.6523	15.0267	22.4847	15.6996	15.3278	11.8026	5.13391	6.98123	12.5928	24.2231	17.1981
ILMN_2156699	ACOT6	acyl-CoA thioesterase 6	5	5	5	5	5	5	5	5	5	5	5	5	5	5	5	5	5	5	5	8.89318	5	5	5	5	5	5	5	8.89318	5.05527	5.69156	5	5
ILMN_2332250	ACOT7	acyl-CoA thioesterase 7, transcript variant hBACHa	450.553	681.696	367.474	179.681	133.186	88.0002	148.811	94.2211	450.553	681.696	367.474	179.681	111.562	103.33	124.201	114.665	331.243	443.763	218.43	86.8386	77.506	92.9539	71.1722	39.2133	331.243	443.763	218.43	86.8386	92.2652	86.3272	58.7398	32.7241
ILMN_1740265	ACOT7	acyl-CoA thioesterase 7, transcript variant hBACHb	1387.87	1867.36	896.64	492.9	499.793	360.305	406.08	283.643	1387.87	1867.36	896.64	492.9	354.677	385.26	459.67	322.947	1482.61	1831.01	1174.18	478.798	354.092	533.846	426.584	261.956	1482.61	1831.01	1174.18	478.798	412.34	353.33	261.193	206.321
ILMN_1719178	ACOT7	acyl-CoA thioesterase 7, transcript variant hBACHb	5	5	5	5	5	5	5	5	5	5	5	5	5	5	5	5	5	5	5	5	5	5	5	5	5	5	5	5	5	5	5	5
ILMN_1728883	ACOT7	acyl-CoA thioesterase 7, transcript variant hBACHa/X	15.0081	5	5	5	5	5	5	5	15.0081	5	5	5	5	5	5	5	5	5	5	5	5	5	5	5	5	5	5	5	5	5	5	5
ILMN_1784756	ACOT7	acyl-CoA thioesterase 7, transcript variant hBACHd	5	5	5	5	5	5	5	5	5	5	5	5	5	5	5	5	5	5	5	5	5	5	5	5	5	5	5	5	5	5	5	5
ILMN_1788078	ACOT7	acyl-CoA thioesterase 7, transcript variant hBACHc	5	5	5	5	5	5	5	5	5	5	5	5	5	5	5	5	5	7.19377	5	5	5	5	5	16.9703	5	7.19377	5	5	5	9.58643	16.4165	5
ILMN_2252621	ACOT7	acyl-CoA thioesterase 7, transcript variant hBACHa	5	5	5	5	5	5	5	5	5	5	5	5	5	5	5	5	5	5	5	5	5	5	5	5	5	5	5	5	5	5	5	5
ILMN_1679600	ACOT8	acyl-CoA thioesterase 8, transcript variant 1	68.4867	40.8634	35.2676	40.0589	38.5998	55.0104	44.527	54.5294	68.4867	40.8634	35.2676	40.0589	42.1715	40.5534	43.816	37.9279	58.9664	41.4433	29.1884	34.1517	21.9524	33.1656	40.3658	30.7689	58.9664	41.4433	29.1884	34.1517	23.9609	22.6612	40.027	30.3627
ILMN_1658995	ACOT9	acyl-CoA thioesterase 9, transcript variant 2	189.924	225.218	150.138	138.957	126.931	86.0057	143.64	119.645	189.924	225.218	150.138	138.957	119.005	123.628	130.816	99.3869	492.15	414.795	331.109	261.043	195.293	147.734	123.494	127.523	492.15	414.795	331.109	261.043	222.544	158.449	150.372	149.687
ILMN_2367070	ACOT9	acyl-CoA thioesterase 9, transcript variant 1	114.258	127.304	116.575	99.7562	75.8829	63.5404	86.0087	90.7763	114.258	127.304	116.575	99.7562	77.0209	75.7869	78.5186	63.2666	267.685	218.931	217.262	160.242	120.553	82.3257	77.4275	89.0844	267.685	218.931	217.262	160.242	131.559	106.603	100.781	106.248
ILMN_1750158	ACOX1	acyl-Coenzyme A oxidase 1, palmitoyl, transcript variant 2	68.4176	69.3481	65.1759	54.1963	43.2258	53.4128	67.757	63.4342	68.4176	69.3481	65.1759	54.1963	53.5224	55.9462	46.5698	65.803	87.3771	96.2995	85.4143	76.8544	62.9422	54.4379	60.0147	65.2518	87.3771	96.2995	85.4143	76.8544	53.3686	61.2593	75.1209	70.799
ILMN_1668839	ACOX1	acyl-Coenzyme A oxidase 1, palmitoyl, transcript variant 2	5	5.94036	5	5	5	5	5.85683	5	5	5.94036	5	5	5	5	5	5	6.31702	5	5	5	5	5	5	5	6.31702	5	5	5	5	5	5	5
ILMN_1765767	ACOX1	acyl-Coenzyme A oxidase 1, palmitoyl, transcript variant 1	5	5	5	5	5	5	5	5	5	5	5	5	5	5	5	5	5	5	5	5	5	5	5	5	5	5	5	5	5	5	5	5
ILMN_1685703	ACOX2	acyl-Coenzyme A oxidase 2, branched chain	63.8047	132.503	111.7	43.642	74.3993	93.8879	112.224	196.27	63.8047	132.503	111.7	43.642	61.5091	79.0501	116.536	192.421	44.0971	59.5033	172.743	76.2532	244.877	161.96	112.27	153.37	44.0971	59.5033	172.743	76.2532	109.55	109.616	166.011	206.495
ILMN_1743396	ACOX3	acyl-Coenzyme A oxidase 3, pristanoyl	96.1943	62.229	84.845	88.6892	89.7711	82.1124	95.4667	92.5607	96.1943	62.229	84.845	88.6892	98.6799	91.8451	75.0207	88.7067	53.9736	56.3501	150.333	139.921	83.4672	96.7262	94.0857	94.2201	53.9736	56.3501	150.333	139.921	92.2061	78.0808	103.582	125.347
ILMN_1743680	ACOXL	acyl-Coenzyme A oxidase-like	5	5	5	5	5	5	5	5	5	5	5	5	5	5	5.27262	5	5	5	5	5	5	5	5	5	5	5	5	5	5	5	5	5
ILMN_2344956	ACP1	acid phosphatase 1, soluble, transcript variant 4	1983.12	1902.13	2280.71	2521	2521.38	2242.11	1979	2556.93	1983.12	1902.13	2280.71	2521	2556.6	2421.01	2709.74	2217.57	2533.84	2170.91	1947.69	2817.13	3026.68	3339.58	2861.93	2335.13	2533.84	2170.91	1947.69	2817.13	3246.08	2852.96	2699.66	2596.99
ILMN_1669633	ACP1	acid phosphatase 1, soluble, transcript variant 2	594.968	399.575	522.715	682.474	740.73	683.476	543.309	737.279	594.968	399.575	522.715	682.474	762.555	674.897	664.759	608.262	522.63	447.188	478.589	712.962	671.408	743.789	752.562	677.999	522.63	447.188	478.589	712.962	698.662	611.696	566.116	578.746
ILMN_2104830	ACP2	acid phosphatase 2, lysosomal	160.72	188.677	149.874	238.476	290.791	228.134	310.268	370.794	160.72	188.677	149.874	238.476	216.086	261.012	242.017	291.655	47.8697	97.6311	118.908	150.975	146.766	118.887	152.452	225.065	47.8697	97.6311	118.908	150.975	159.183	144.724	168.896	168.389
ILMN_2078599	ACP5	acid phosphatase 5, tartrate resistant	5	5	5	5	5	5	5	5	5	5	5	5	5	5	5	5	5.54373	8.73783	5	5	5	5	5	16.3098	5.54373	8.73783	5	5	5	5	5	5
ILMN_2234343	ACP6	acid phosphatase 6, lysophosphatidic	75.8873	84.3303	67.0151	51.9789	72.5118	61.0968	54.3159	59.8298	75.8873	84.3303	67.0151	51.9789	79.8743	54.835	53.7698	41.6371	76.1218	66.5963	57.7416	61.3024	58.0288	44.6448	41.3501	46.6299	76.1218	66.5963	57.7416	61.3024	60.2669	37.9073	42.8843	63.3885
ILMN_1706598	ACPL2	acid phosphatase-like 2	89.4426	91.7668	150.023	122.958	236.655	207.013	167.901	96.7452	89.4426	91.7668	150.023	122.958	144.806	105.34	123.215	90.6112	133.99	116.385	174.409	238.901	423.365	259.662	184.082	157.433	133.99	116.385	174.409	238.901	465.099	392.26	228.528	165.445
ILMN_2306955	ACPL2	acid phosphatase-like 2, transcript variant 1	133.215	110.607	135.719	127.035	224.891	205.071	165.673	118.391	133.215	110.607	135.719	127.035	164.497	136.173	119.608	91.7401	117.34	119.054	193.087	247.834	400.044	296.796	192.915	147.728	117.34	119.054	193.087	247.834	484.928	388.969	248.843	148.077
ILMN_1758323	ACPP	acid phosphatase, prostate	13.5684	7.07083	16.2509	22.1922	40.5538	52.3235	63.3889	69.0689	13.5684	7.07083	16.2509	22.1922	60.5163	90.0017	49.2265	60.7364	12.937	5.29289	8.40383	25.8496	40.6309	24.2169	75.2093	95.425	12.937	5.29289	8.40383	25.8496	29.8579	36.4486	53.1356	27.9483
ILMN_1728331	ACPT	acid phosphatase, testicular	20.6655	17.6508	12.0534	5	5	5	5.75667	7.72933	20.6655	17.6508	12.0534	5	5	5	7.18968	8.93352	9.08059	5	5	5	5	13.7255	5	5	9.08059	5	5	5	5	5	5	5
ILMN_2351906	ACPT	acid phosphatase, testicular	5	5	5	5	5	6.35929	5	5	5	5	5	5	11.9268	5	5	5	5.28391	5	5.08798	5	5	5	5	5	5.28391	5	5.08798	5	5.51457	8.44991	5	5
ILMN_1705637	ACR	acrosin	5	5	5	5	7.01883	5	5	5	5	5	5	5	5	5	5	5	5	5	5	5	5	5	5	5	5	5	5	5	9.21429	5	5	5
ILMN_1784203	ACRBP	acrosin binding protein	5	5	5	5	5.70139	5	5	6.56276	5	5	5	5	5	5	5	5	5	5	5	5	5	7.25441	5	5	5	5	5	5	5	5	5	5
ILMN_1666690	ACRC	acidic repeat containing	5	8.21858	13.5511	14.2195	16.7011	13.3017	17.3012	15.9354	5	8.21858	13.5511	14.2195	6.38633	9.49068	7.77918	12.4537	15.9738	30.9767	53.9935	43.3523	15.0439	11.3099	15.1083	16.4658	15.9738	30.9767	53.9935	43.3523	11.3111	13.0891	10.1128	20.107
ILMN_2320277	ACRV1	acrosomal vesicle protein 1, transcript variant 5	5	8.85245	16.7717	5.43851	5	5	9.94294	11.0676	5	8.85245	16.7717	5.43851	5.68775	5	5	9.711	5	5	5	5	5	7.31806	5	5.23969	5	5	5	5	7.1092	8.56303	5	7.08564
ILMN_1654468	ACRV1	acrosomal vesicle protein 1, transcript variant 11	5	6.3848	5	19.7594	11.5084	5	16.0007	11.2404	5	6.3848	5	19.7594	7.70074	5.01723	5.23563	6.11152	5	5	5	5	5	5	5	6.51548	5	5	5	5	5	5	5	5
ILMN_2227011	ACSBG1	acyl-CoA synthetase bubblegum family member 1	16.3579	7.7545	8.9194	5	5.01218	5	5	5	16.3579	7.7545	8.9194	5	5	5	5	5	28.949	10.1775	14.9355	5	6.91418	5	5	7.07179	28.949	10.1775	14.9355	5	5	6.63633	7.72817	5
ILMN_1730002	ACSBG2	acyl-CoA synthetase bubblegum family member 2	5	5	5	5	5	5	5	5	5	5	5	5	5	5	5	5	5	5	5	5	5	5	5	5	5	5	5	5	5	5	5	5
ILMN_3236756	ACSF2	acyl-CoA synthetase family member 2	82.6332	56.8048	67.0663	139.096	120.06	102.332	179.269	217.623	82.6332	56.8048	67.0663	139.096	128.157	127.124	108.673	210.814	25.7751	6.42802	43.2984	122.6	77.99	95.9553	154.691	212.189	25.7751	6.42802	43.2984	122.6	88.6837	91.4096	113.065	157.539
ILMN_1716832	ACSF3	acyl-CoA synthetase family member 3	19.2481	20.9233	5	6.87513	7.08036	17.1462	5	5	19.2481	20.9233	5	6.87513	8.79134	5.8914	5	5	11.0007	27.5446	11.4072	5	5	7.16125	5	8.29969	11.0007	27.5446	11.4072	5	5	6.4904	5	5
ILMN_1684585	ACSL1	acyl-CoA synthetase long-chain family member 1	14.3539	23.4961	13.8078	5	10.5356	56.5482	177.555	192.142	14.3539	23.4961	13.8078	5	12.8498	95.8526	152.709	196.851	62.5867	58.0525	48.2308	15.3667	114.042	158.384	122.048	108.493	62.5867	58.0525	48.2308	15.3667	12.0033	23.1234	103.62	258.514
ILMN_2360705	ACSL3	acyl-CoA synthetase long-chain family member 3, transcript variant 2	620.162	819.932	763.373	717.96	728.239	642.77	686.434	707.992	620.162	819.932	763.373	717.96	648.526	499.519	731.162	774.112	644.861	795.912	1041.96	721.811	543.073	519.73	525.962	586.467	644.861	795.912	1041.96	721.811	633.828	680.286	911.584	761.865
ILMN_1654414	ACSL3	acyl-CoA synthetase long-chain family member 3, transcript variant 1	29.5586	21.2782	28.0267	26.8126	23.8877	17.1917	30.6479	19.5255	29.5586	21.2782	28.0267	26.8126	14.8593	18.1976	30.8701	21.2003	24.8325	33.3085	41.9785	24.2298	21.1302	13.6444	22.4042	11.3623	24.8325	33.3085	41.9785	24.2298	38.297	20.6444	29.2067	14.1663
ILMN_1666096	ACSL3	acyl-CoA synthetase long-chain family member 3, transcript variant 1	171.061	136.502	263.344	164.932	186.081	181.884	190.268	174.41	171.061	136.502	263.344	164.932	175.726	152.978	209.757	160.58	173.374	191.125	284.24	169.141	171.211	149.47	157.806	153.399	173.374	191.125	284.24	169.141	166.966	221.216	294.745	248.468
ILMN_1683598	ACSL4	acyl-CoA synthetase long-chain family member 4, transcript variant 1	491.033	475.207	517.205	300.089	275.845	273.451	364.306	356.623	491.033	475.207	517.205	300.089	301.39	324.803	275.251	399.436	530.872	968.164	708.306	361.162	384.933	328.859	322.796	370.091	530.872	968.164	708.306	361.162	352.15	490.362	526.797	512.648
ILMN_1691714	ACSL4	acyl-CoA synthetase long-chain family member 4, transcript variant 2	5	5	5	5	5	5	5	5	5	5	5	5	5	5	5	5	5	5	5	5	5	5	5	5	5	5	5	5	5	5	5	5
ILMN_2285506	ACSL4	acyl-CoA synthetase long-chain family member 4, transcript variant 2	6.11189	5	5	5	5	5	5	5	6.11189	5	5	5	5	5	5	5	5	5	5	5	5	5	5	5	5	5	5	5	5	5	5	5
ILMN_2391458	ACSL4	acyl-CoA synthetase long-chain family member 4, transcript variant 2	14.1612	5	9.18666	7.34494	9.08739	6.05393	14.557	8.67446	14.1612	5	9.18666	7.34494	10.668	6.65751	8.85065	5	9.83335	30.2865	10.7642	8.78118	5	5	11.9253	5.4142	9.83335	30.2865	10.7642	8.78118	6.75984	7.41304	16.8834	7.44075
ILMN_2273911	ACSL5	acyl-CoA synthetase long-chain family member 5, transcript variant 2	5	8.15054	5	5	5	5	5	5	5	8.15054	5	5	5	5	5	9.76529	5.58825	5	5	5	5	5	5	5	5.58825	5	5	5	5	5	5	5
ILMN_1705247	ACSL5	acyl-CoA synthetase long-chain family member 5, transcript variant 1	8.76034	5	6.89995	5	5	5	5	5.97517	8.76034	5	6.89995	5	5	5	5	7.77468	5	5	5	5	5	5	13.0259	24.948	5	5	5	5	5	5	5	5
ILMN_1678517	ACSL5	acyl-CoA synthetase long-chain family member 5, transcript variant 1	5	5	5	5	5	5	5	5	5	5	5	5	5	5	5	5	5	5	5	5	5	5	5	5	5	5	5	5	5	5	5	5
ILMN_1807914	ACSL5	acyl-CoA synthetase long-chain family member 5, transcript variant 3	5	5	5	5	5	5	5	5	5	5	5	5	5	5	5	5	5	5	5	5	5	5	5	5	5	5	5	5	5	5	5	5
ILMN_2370882	ACSL5	acyl-CoA synthetase long-chain family member 5, transcript variant 2	5	5	5	5	5	5	5	5	5	5	5	5	5	5	5	5	5	5	5	5	5	5	5	5	5	5	5	5	5	5	5	5
ILMN_1730025	ACSL6	acyl-CoA synthetase long-chain family member 6, transcript variant 2	5	5	5	5	5	5	5	5	5	5	5	5	5	5	5	5	5	5	5	5	5	5	5	5	5	5	5	5	5	5	5	5
ILMN_2278242	ACSL6	acyl-CoA synthetase long-chain family member 6, transcript variant 1	5	5	5	5	5	5	5	5	5	5	5	5	5	5	5	5	5	5	5	5	12.9029	5	5	5	5	5	5	5	5	5	5	5
ILMN_2378555	ACSL6	acyl-CoA synthetase long-chain family member 6, transcript variant 1	5	5	5	5	5	5	5	5	5	5	5	5	5	5	5	5	5	5	5	5	5	5	5	5	5	5	5	5	5	5	5	5
ILMN_1737418	ACSL6	acyl-CoA synthetase long-chain family member 6, transcript variant 2	5	7.51239	5	7.50985	5	5	5.2732	10.7516	5	7.51239	5	7.50985	5	5	14.2938	5.19417	5	5	5	5	5	5	5	5	5	5	5	5	5	5	5	5
ILMN_1661434	ACSM1	acyl-CoA synthetase medium-chain family member 1	5	5	5	5	5	5	5	5	5	5	5	5	5	5	5	5	5	5	5	5	5	5	5	5	5	5	5	5	5	5	5	5
ILMN_1809623	ACSM2A	acyl-CoA synthetase medium-chain family member 2A, nuclear gene encoding mitochondrial protein	5	5	5	5	5	5	5	5	5	5	5	5	5	5	5	5	5	5	5	5	5	5	5	5	5	5	5	5	5	5	5	5
ILMN_1657592	ACSM2B	acyl-CoA synthetase medium-chain family member 2B, nuclear gene encoding mitochondrial protein	5	5	5	5	5	5	5	5	5	5	5	5	5	5	5	5	5	5	5	5	5	5	5	5	5	5	5	5	5	5	5	5
ILMN_1765912	ACSM2B	acyl-CoA synthetase medium-chain family member 2B, nuclear gene encoding mitochondrial protein	5	5	5	5	5	5	5	5	5	5	5	5	5	5	5	5	5	5	5	5	5	5	5	5	5	5	5	5	5	5	5	5
ILMN_1746128	ACSM2B	acyl-CoA synthetase medium-chain family member 2B, nuclear gene encoding mitochondrial protein	5	5	5	5	5	12.422	5	5.97072	5	5	5	5	5	5	5	5	5	5	5	5	5	5.25285	5	5	5	5	5	5	5	5	5	5
ILMN_1771084	ACSM3	acyl-CoA synthetase medium-chain family member 3, transcript variant 1	5.56181	5.87754	8.64555	12.1344	16.0572	5	5	12.0294	5.56181	5.87754	8.64555	12.1344	13.4799	10.1242	11.0598	52.264	44.5865	7.51381	20.8422	26.6754	33.4464	41.3139	26.3244	139.573	44.5865	7.51381	20.8422	26.6754	29.8498	42.1558	75.6958	28.1897
ILMN_1685952	ACSM3	acyl-CoA synthetase medium-chain family member 3, transcript variant 1	5	5	5	5	5	5	5	5	5	5	5	5	5	5	5	5	13.074	5.02059	5	8.46092	7.47917	7.57163	5	24.0392	13.074	5.02059	5	8.46092	5	5.18109	15.2263	5
ILMN_1662738	ACSM3	acyl-CoA synthetase medium-chain family member 3, transcript variant 2	5	5	5	5	5	5	5	5	5	5	5	5	8.1766	5	5	5	57.3089	7.80309	5.29899	5.03712	13.2784	11.2682	5.81212	5	57.3089	7.80309	5.29899	5.03712	9.31692	8.60391	23.3049	5
ILMN_1791923	ACSM4	acyl-CoA synthetase medium-chain family member 4	5.54307	5	5	5	5	5	5	5	5.54307	5	5	5	5	5	5	5	5	5	5.6081	5	5	5	5	5	5	5	5.6081	5	5	5	5	5
ILMN_1801698	ACSM5	acyl-CoA synthetase medium-chain family member 5	5	5	5	5	5	5	5	5	5	5	5	5	5	5	5	5.84496	5	5	5	5	5	5	5	6.85346	5	5	5	5	5	5	5	5
ILMN_1766966	ACSM5	acyl-CoA synthetase medium-chain family member 5	5	5	5	5	5	5	5	5	5	5	5	5	5	5	5	5	5	5	5	5	5	5	5	5	5	5	5	5	5	5	5	5
ILMN_2070792	ACSM5	acyl-CoA synthetase medium-chain family member 5	5	5	5	5	7.09446	5	5	5	5	5	5	5	5	5	5	5	5	5	5	5	5	5	5	5	5	5	5	5	5	5	5	5
ILMN_1752269	ACSS1	acyl-CoA synthetase short-chain family member 1, nuclear gene encoding mitochondrial protein	5	5	5	16.9942	5.02596	5.51093	5	5	5	5	5	16.9942	5	5	13.8416	5	5	5	11.3738	5.87494	5	5	5	5	5	5	11.3738	5.87494	5	5	5	5
ILMN_1697510	ACSS2	acyl-CoA synthetase short-chain family member 2, transcript variant 1	20.3387	9.1495	18.1916	9.99828	7.76553	11.3589	12.4436	9.99651	20.3387	9.1495	18.1916	9.99828	13.0838	5	10.7894	14.5509	12.8982	7.03385	39.166	9.87678	11.326	6.22325	18.5012	11.7801	12.8982	7.03385	39.166	9.87678	5	8.13777	11.5182	23.555
ILMN_1714197	ACSS2	acyl-CoA synthetase short-chain family member 2, transcript variant 1	327.338	496.81	484.888	514.647	676.043	565.68	615.338	627.697	327.338	496.81	484.888	514.647	539.257	486.129	603.682	678.519	357.952	320.428	785.147	336.255	397.02	386.707	654.615	834.711	357.952	320.428	785.147	336.255	394.726	483.841	574.607	635.096
ILMN_1742859	ACSS2	acyl-CoA synthetase short-chain family member 2, transcript variant 2	5	5.91662	5	5	5	5	6.23986	5	5	5.91662	5	5	5	5	5	5	5	6.57726	5	5	5	5	5	5	5	6.57726	5	5	5	5	6.16467	5
ILMN_2254962	ACSS2	acyl-CoA synthetase short-chain family member 2, transcript variant 2	5	5	5	5	5	5	5	5	5	5	5	5	5	5	5	5	5	5	5	5	5	5	5	5	5	5	5	5	5	5.86627	5	5
ILMN_2336595	ACSS2	acyl-CoA synthetase short-chain family member 2, transcript variant 2	297.211	413.684	398.903	415.094	555.857	471.964	535.33	606.171	297.211	413.684	398.903	415.094	511.578	414.009	563.89	600.181	296.79	289.036	644.577	275.283	325.2	350.699	540.748	661.194	296.79	289.036	644.577	275.283	329.41	398.005	452.666	525.125
ILMN_1659885	ACSS3	acyl-CoA synthetase short-chain family member 3	6.71344	5	5	16.8561	7.90723	5	11.0241	15.3683	6.71344	5	5	16.8561	16.6667	5	16.5347	9.09721	6.76411	13.4873	20.9414	40.1797	16.2165	17.176	17.3784	12.2992	6.76411	13.4873	20.9414	40.1797	11.9009	10.343	10.9831	6.4517
ILMN_2125869	ACTA1	actin, alpha 1, skeletal muscle	204.937	83.5874	674.648	579.6	415.288	726.841	2091.39	1247.21	204.937	83.5874	674.648	579.6	302.496	872.842	2525.16	1860.46	161.723	29.6924	255.84	148.73	280.224	308.517	359.953	2052.6	161.723	29.6924	255.84	148.73	226.28	425.404	2053.92	2450.87
ILMN_1671703	ACTA2	actin, alpha 2, smooth muscle, aorta	44.3847	274.449	71.539	82.3619	289.935	2487.43	7328.48	8608.87	44.3847	274.449	71.539	82.3619	319.084	1446.42	5414.86	8400.29	42.9864	68.659	56.5648	29.8538	119.144	171.521	737.806	10880.4	42.9864	68.659	56.5648	29.8538	206.439	2932.32	10551.7	9955.47
ILMN_1777296	ACTB	actin, beta	6062.07	7100.91	7149.44	6516.89	5251.2	5357.67	5934.76	5803.96	6062.07	7100.91	7149.44	6516.89	4677.29	5075.82	8895.4	6224.59	7358.31	7993.31	8593.03	7268.66	6108.43	5504.51	7601.35	7078.48	7358.31	7993.31	8593.03	7268.66	7346.28	8386.44	7598.37	5212.83
ILMN_2152131	ACTB	actin, beta	9956.78	9727.36	9231.56	8387.85	8154.71	8571.34	9618.02	10251.3	9956.78	9727.36	9231.56	8387.85	8245.96	7864.03	10202.4	10153.1	9440.72	9543.58	10410.8	8429.74	7238.57	6729.18	8120.39	8877.69	9440.72	9543.58	10410.8	8429.74	8019.23	8921.18	8050.63	7583.89
ILMN_2038777	ACTB	actin, beta	7170.55	7350.76	6192.19	5372.15	5132.98	5503.8	7131.45	7324.92	7170.55	7350.76	6192.19	5372.15	5481.37	5782.31	7481.75	5708.9	7127.82	7665.53	8485.53	6478.92	5585.6	4872.25	5511.21	7099.01	7127.82	7665.53	8485.53	6478.92	5647.59	6925.06	6560.51	4624.31
ILMN_3246895	ACTBL2	actin, beta-like 2	5	5	5	5	5	5	5	5	5	5	5	5	5	5	5	5	5	5.89672	5	5	5	5	5	5	5	5.89672	5	5	5	5	5	5
ILMN_1658660	ACTC1	actin, alpha, cardiac muscle 1	74.1537	75.257	249.254	640.194	1158.06	5656.77	12083	13354.2	74.1537	75.257	249.254	640.194	1546.52	4584.53	11103.5	13472.2	127.048	64.9485	168.22	185.944	737.411	331.243	2209.32	11106.5	127.048	64.9485	168.22	185.944	2151.98	10992.2	13284	13439.2
ILMN_1829919	ACTC1	actin, alpha, cardiac muscle 1	5	10.4007	5	11.8386	5	5	5	5	5	10.4007	5	11.8386	5	5	5	5	5	5.55926	5	5	5	5	5	5	5	5.55926	5	5	5	5	5	5
ILMN_1704961	ACTG1	actin, gamma 1	4911.95	5131.33	5196.46	5199.64	4213.88	4276.6	3841.3	4123.76	4911.95	5131.33	5196.46	5199.64	4107.21	4370.81	7475.9	5029.92	4017.63	3128.92	4306.5	4380.93	4198.4	4250.63	4350.51	3416.91	4017.63	3128.92	4306.5	4380.93	5370.74	4555.05	3859.82	2460.14
ILMN_2053178	ACTG1	actin, gamma 1	11087.3	10699.1	11114	10447	10603.3	10426.3	10794	10727.5	11087.3	10699.1	11114	10447	10572.9	10458.2	12148.6	9907.3	9841.55	10883.1	11067.2	11278.4	10710.9	9506.38	9053.6	11009.3	9841.55	10883.1	11067.2	11278.4	10869.3	10063.5	9790.14	10357.8
ILMN_1795325	ACTG2	actin, gamma 2, smooth muscle, enteric	185.392	174.614	405.622	387.303	303.92	348.303	268.954	193.471	185.392	174.614	405.622	387.303	186.319	206.884	201.953	240.763	310.271	171.519	261.629	182.205	107.389	36.3144	76.5907	189.488	310.271	171.519	261.629	182.205	190.519	159.016	311.717	113.233
ILMN_2328280	ACTL6A	actin-like 6A, transcript variant 1	559.393	594.604	514.938	538.64	420.708	309.659	344.692	371.616	559.393	594.604	514.938	538.64	384.769	529.321	403.164	390.543	608.295	829.226	746.607	561.67	619.587	623.873	467.064	358.708	608.295	829.226	746.607	561.67	550.871	482.857	426.514	301.723
ILMN_1749297	ACTL6A	actin-like 6A, transcript variant 2	918.681	905.095	910.48	877.78	672.372	666.713	596.897	644.201	918.681	905.095	910.48	877.78	669.54	753.561	767.604	617.074	796.75	1050.79	962.675	792.32	859.284	862.802	676.164	501.053	796.75	1050.79	962.675	792.32	757.78	894.29	531.622	433.265
ILMN_1657855	ACTL6B	actin-like 6B	5	5	5	5	5	5	5	6.72553	5	5	5	5	5	18.4221	5.86654	5.22867	11.5816	5	5	5	7.64978	5	6.50041	5	11.5816	5	5	5	7.59622	6.50318	5	11.0846
ILMN_1717900	ACTL7A	actin-like 7A	5	5	5	5	5	5	5	5	5	5	5	5	5	5	5	5	5	5	5	5	5	5	5	5	5	5	5	5	5	5	5	5
ILMN_1796088	ACTL7B	actin-like 7B	5	5	5	5	5	5	5	5	5	5	5	5	5	5	5	5	5	5	5	5	5	5	5	5	5	5	5	5	5	5	5	5
ILMN_1704078	ACTL8	actin-like 8	5	9.12647	5.88406	5	5	5	5	5	5	9.12647	5.88406	5	5	5	5	5	5	13.6949	5	6.03859	5	5	5	5	5	13.6949	5	6.03859	5	7.42623	5	5.9045
ILMN_2232177	ACTN1	actinin, alpha 1	670.907	785.223	540.707	501.842	471.513	594.921	692.366	544.349	670.907	785.223	540.707	501.842	366.799	430.838	699.18	536.456	482.862	746.315	673.699	647.469	473.326	385.679	469.474	389.307	482.862	746.315	673.699	647.469	448.54	501.689	713.628	531.84
ILMN_1654422	ACTN2	actinin, alpha 2	5	5	5	5.55378	25.0968	60.8974	78.9175	187.703	5	5	5	5.55378	5	5	21.4315	146.828	5	5	5	5	5	5	5	170.105	5	5	5	5	5	24.3912	247.549	529.083
ILMN_1665691	ACTN3	actinin, alpha 3	127.821	22.113	52.4534	48.6032	99.9162	57.6969	39.3904	38.3989	127.821	22.113	52.4534	48.6032	60.7702	30.8103	5	33.6941	178.393	11.4738	33.0169	19.1615	18.8883	5	17.986	13.5296	178.393	11.4738	33.0169	19.1615	52.6436	34.0523	62.1806	96.5115
ILMN_1725534	ACTN4	actinin, alpha 4	250.072	295.445	291.221	234.39	301.027	359.866	456.038	356.614	250.072	295.445	291.221	234.39	224.442	299.156	266.031	292.402	225.237	232.243	325.247	202.99	173.604	178.226	202.865	267.195	225.237	232.243	325.247	202.99	184.454	315.723	428.254	394.248
ILMN_1798254	ACTR10	actin-related protein 10 homolog	331.207	387.228	406.719	443.391	399.73	533.165	627.997	855.454	331.207	387.228	406.719	443.391	414.475	504.65	593.964	772.43	341.931	378.284	396.411	417.727	360.79	419.409	442.711	621.936	341.931	378.284	396.411	417.727	395.448	533.71	512.384	623.276
ILMN_1792314	ACTR1A	ARP1 actin-related protein 1 homolog A, centractin alpha	513.214	487.823	415.813	417.918	375.799	429.233	458.361	524.134	513.214	487.823	415.813	417.918	368.719	422.321	522.687	487.616	357.506	384.386	435.922	375.685	349.568	295.57	364.966	385.833	357.506	384.386	435.922	375.685	316.421	301.608	347.328	350.762
ILMN_1695821	ACTR1B	ARP1 actin-related protein 1 homolog B, centractin beta	174.219	141.618	248.143	226.015	257.626	255.477	254.897	292.618	174.219	141.618	248.143	226.015	240.005	262.935	248.732	295.1	132.852	85.4367	136.579	140.569	150.793	173.153	191.03	191.483	132.852	85.4367	136.579	140.569	183.632	189.989	188.665	174.006
ILMN_2388605	ACTR2	ARP2 actin-related protein 2 homolog, transcript variant 1	919.447	1026.84	908.611	958.836	903.29	937.674	849.72	784.704	919.447	1026.84	908.611	958.836	828.431	886.753	922.012	868.379	960.002	792.788	959.834	856.104	956.87	959.368	1038.58	1029.32	960.002	792.788	959.834	856.104	881.364	750.561	881.719	968.343
ILMN_1657153	ACTR3	ARP3 actin-related protein 3 homolog	401.142	551.47	519.285	452.103	359.434	420.604	439.576	456.485	401.142	551.47	519.285	452.103	388.511	452.166	522.507	411.243	426.334	489.142	549.824	498.093	459.452	382.359	475.401	432.574	426.334	489.142	549.824	498.093	369.427	554.367	672.086	601.134
ILMN_1787513	ACTR3B	ARP3 actin-related protein 3 homolog B, transcript variant 2	57.7957	61.0352	62.141	46.6212	51.2115	30.2756	29.8182	22.4043	57.7957	61.0352	62.141	46.6212	27.0805	34.7434	39.9369	28.5018	45.9079	61.0162	34.0699	49.6031	28.8914	37.8912	31.4621	13.6446	45.9079	61.0162	34.0699	49.6031	48.0637	27.8224	25.381	15.3874
ILMN_1680941	ACTR3B	PREDICTED: ARP3 actin-related protein 3 homolog B	5	5	5	5.57219	5	5	6.82168	5	5	5	5	5.57219	5	5	11.1942	5	5	5	6.72744	5	5	5	5	5	5	5	6.72744	5	5	5	5	5
ILMN_2260392	ACTR3B	ARP3 actin-related protein 3 homolog B, transcript variant 1	46.4315	55.7676	54.5741	64.9975	30.9959	33.004	16.2332	28.2123	46.4315	55.7676	54.5741	64.9975	52.3359	41.0115	30.894	27.462	62.0485	89.6105	69.3725	68.7893	42.5771	54.0689	37.1334	23.4779	62.0485	89.6105	69.3725	68.7893	66.3798	47.2618	39.9884	32.2521
ILMN_2346451	ACTR3B	ARP3 actin-related protein 3 homolog B, transcript variant 1	5	5	5	5	5	5	5	7.54575	5	5	5	5	6.80604	5	5	5	10.2644	9.06566	5	5	5	6.00374	9.22938	7.42955	10.2644	9.06566	5	5	5	5	5.10855	5
ILMN_1652594	ACTR5	ARP5 actin-related protein 5 homolog	102.316	97.6634	101.68	95.242	66.2682	80.6627	49.0133	50.4033	102.316	97.6634	101.68	95.242	73.603	65.1206	76.7418	57.0406	89.8266	149.427	119.305	79.3461	70.1445	77.6315	76.3947	66.3657	89.8266	149.427	119.305	79.3461	73.015	63.7565	49.6725	75.5712
ILMN_1697585	ACTR6	ARP6 actin-related protein 6 homolog	319.348	259.219	292.07	282.41	300.623	295.478	259.985	230.687	319.348	259.219	292.07	282.41	268.414	322.274	254.167	230.695	588.133	497.046	462.402	480.175	530.623	528.745	447.214	412.374	588.133	497.046	462.402	480.175	372.791	426.647	410.6	350.747
ILMN_1689162	ACTR8	ARP8 actin-related protein 8 homolog	42.2518	56.3829	45.1699	56.4194	59.9793	52.5715	59.1816	55.3563	42.2518	56.3829	45.1699	56.4194	46.4423	65.8555	58.6197	48.0163	30.8323	40.7182	45.6585	45.9282	40.5261	59.8853	52.6488	51.0126	30.8323	40.7182	45.6585	45.9282	47.383	59.8816	54.2909	48.1669
ILMN_1815392	ACTRT1	actin-related protein T1	21.9284	35.2239	34.8481	21.5251	9.65579	10.2098	12.9885	14.9636	21.9284	35.2239	34.8481	21.5251	14.2445	24.6605	18.7277	16.1964	5.04705	7.17672	9.02667	6.84892	19.5001	14.5365	5	12.6525	5.04705	7.17672	9.02667	6.84892	9.48494	6.57727	7.18154	11.15
ILMN_3241416	ACTRT2	actin-related protein T2	5	5	5	5	5	5	5	5	5	5	5	5	5	5	5	5	5	5	5	5	5	5.88717	5	5	5	5	5	5	5	5	5	5
ILMN_1760490	ACVR1	activin A receptor, type I	351.415	350.675	241.845	330.031	353.941	349.228	367.495	327.631	351.415	350.675	241.845	330.031	385.128	479.244	590.356	451.225	490.722	321.877	301.428	391.72	483.32	381.341	395.635	496.108	490.722	321.877	301.428	391.72	359.067	471.451	481.592	480.112
ILMN_2243308	ACVR1B	activin A receptor, type IB, transcript variant 1	228.147	272.062	318.399	404.458	382.522	395.468	475.825	394.694	228.147	272.062	318.399	404.458	420.806	411.334	450.099	436.843	155.405	147.563	255.406	373.444	414.246	383.316	411.756	477.997	155.405	147.563	255.406	373.444	436.795	477.537	525.932	488.137
ILMN_1763916	ACVR1B	activin A receptor, type IB, transcript variant 3	5	5	5	5	5	5	5	5	5	5	5	5	5	5	7.37387	5	5.79931	10.1291	5	5	5	5	5	5	5.79931	10.1291	5	5	5	5	5	5
ILMN_1786544	ACVR1B	activin A receptor, type IB, transcript variant 1	5	5	5	5	5	5	5	5	5	5	5	5	5	5	5	5	5	5	5	5	5	5	5	5	5	5	5	5	5	5	5	5
ILMN_1766723	ACVR1B	activin A receptor, type IB, transcript variant 2	5	5	10.1195	5	5	5	5	8.44118	5	5	10.1195	5	5.11636	5	5	5	5	5	5	5	5	5	5	5	5	5	5	5	6.39913	5.01623	5	5
ILMN_1689217	ACVR1C	activin A receptor, type IC	5.16981	5	5	5	5.77832	5	5	5	5.16981	5	5	5	5	6.07788	5	5	6.38401	5	5	8.64934	5	5	6.70995	5.57012	6.38401	5	5	8.64934	5	5	5	5
ILMN_2152711	ACVR2A	activin A receptor, type IIA	71.0042	53.8983	99.8689	132.335	151.205	163.628	132.425	154.331	71.0042	53.8983	99.8689	132.335	153.822	150.028	123.966	125.225	90.2188	67.2646	125.795	273.571	187.063	158.182	149.918	181.649	90.2188	67.2646	125.795	273.571	170.977	188.986	233.089	239.269
ILMN_1670912	ACVR2A	activin A receptor, type IIA	19.4464	10.3394	31.149	38.5369	44.5764	42.306	38.1835	51.3474	19.4464	10.3394	31.149	38.5369	35.121	40.5782	34.312	37.0898	24.5376	12.5332	44.8197	61.2571	50.0665	56.0208	39.579	47.8985	24.5376	12.5332	44.8197	61.2571	39.8272	51.9376	47.3355	55.5878
ILMN_1668983	ACVR2B	activin A receptor, type IIB	72.4855	32.9944	44.8164	43.7261	70.2017	59.9028	39.6899	34.119	72.4855	32.9944	44.8164	43.7261	58.352	48.2945	38.596	32.4996	8.36882	13.2642	19.3478	14.517	42.1317	31.3024	18.461	15.9412	8.36882	13.2642	19.3478	14.517	31.5744	38.1785	32.0265	15.0084
ILMN_1824337	ACVR2B	activin A receptor, type IIB	5	5.13935	5	5	5	5	5.92289	11.5307	5	5.13935	5	5	5	5	6.10102	5	5	6.23395	5	5	5	5	5	5	5	6.23395	5	5	5	5	5	5
ILMN_1807493	ACVRL1	activin A receptor type II-like 1	5	5	5	5	5	5	5	5	5	5	5	5	5	5	5	5	5	5	5	5	5	5	5	5	5	5	5	5	5	5	5	5
ILMN_3250257	ACVRL1	activin A receptor type II-like 1, transcript variant 1	5	9.2212	8.07886	14.667	6.78838	5	5	6.77292	5	9.2212	8.07886	14.667	5	5	5	5	5	5	7.77175	9.20902	18.8017	20.3517	45.3934	53.4679	5	5	7.77175	9.20902	20.2101	44.9806	60.2268	16.9122
ILMN_1683883	ACY1	aminoacylase 1	170.266	120.244	160.481	147.659	89.2806	76.574	113.276	188.057	170.266	120.244	160.481	147.659	69.7977	105.339	75.1357	95.5146	115.127	93.6394	118.182	104.871	65.1838	55.7126	50.9033	53.4417	115.127	93.6394	118.182	104.871	70.6369	72.3263	84.0633	124.888
ILMN_1670193	ACY3	aspartoacylase 3	5	5	5	5	5	5	5	5	5	5	5	5	5	5	5	5	5	5	5	5	5	5	5	5	5	5	5	5	5	5	5	5
ILMN_1686432	ACYP1	acylphosphatase 1, erythrocyte type, transcript variant 2	11.3457	5	5	5	5	5	5.15078	5	11.3457	5	5	5	5	5	5	5	5	12.0738	5	5	5	5	5	5	5	12.0738	5	5	5	5	5	5
ILMN_1694233	ACYP1	acylphosphatase 1, erythrocyte type, transcript variant 1	267.535	307.06	332.472	333.865	328.307	252.438	269.942	251.614	267.535	307.06	332.472	333.865	327.844	297.043	215.508	204.774	334.569	288.07	311.675	292.176	325.866	399.283	327.303	332.209	334.569	288.07	311.675	292.176	330.308	347.246	354.948	376.409
ILMN_2319825	ACYP1	acylphosphatase 1, erythrocyte type, transcript variant 1	135.095	170.798	224.512	208.304	189.715	141.121	106.433	102.367	135.095	170.798	224.512	208.304	141.031	161.773	106.348	73.4883	141.128	136.974	134.79	128.528	178.275	224.241	183.567	126.846	141.128	136.974	134.79	128.528	202.381	160.158	165.246	187.282
ILMN_2158705	ACYP2	acylphosphatase 2, muscle type	32.2523	35.7705	27.8697	63.8233	80.8112	92.58	109.303	147.011	32.2523	35.7705	27.8697	63.8233	83.7155	93.6449	65.2465	96.4344	17.9404	23.9276	24.7925	47.029	53.6823	57.6364	72.6552	80.7479	17.9404	23.9276	24.7925	47.029	58.0614	50.8953	57.8238	53.6536
ILMN_1697550	ACYP2	acylphosphatase 2, muscle type	9.67467	11.6863	18.6411	8.23249	5.85189	7.1786	5.46127	20.5873	9.67467	11.6863	18.6411	8.23249	11.3234	5	21.2128	5	5	5	5.92613	12.5241	6.02698	5	5	5	5	5	5.92613	12.5241	5	5	5	8.96905
ILMN_1803686	ADA	adenosine deaminase	182.983	156.433	176.446	323.194	209.22	157.33	125.893	89.9644	182.983	156.433	176.446	323.194	244.57	170.66	158.745	105.597	129.468	82.2933	217.574	352.735	186.17	131.828	136.618	89.1949	129.468	82.2933	217.574	352.735	207.89	149.114	102.963	78.6598
ILMN_1745580	ADAD1	adenosine deaminase domain containing 1	5	5	5	5	5	5	5	5	5	5	5	5	5	5	5	5	5	5	5	5	5	5	5	5	5	5	5	5	5	5	5.47871	5
ILMN_1745108	ADAD2	adenosine deaminase domain containing 2	5	5	5	5	5	5	5	5	5	5	5	5	5	5	5	5	16.4235	5.71086	5	5	5	5	5	5	16.4235	5.71086	5	5	5	5	5	5
ILMN_1725043	ADAL	adenosine deaminase-like	32.1487	35.7902	36.5699	66.3231	61.1598	45.087	47.8199	59.6975	32.1487	35.7902	36.5699	66.3231	67.9909	51.5858	56.5406	58.4039	58.5461	33.367	44.1477	49.0476	43.0542	38.6617	40.4003	63.6867	58.5461	33.367	44.1477	49.0476	54.5658	46.9129	61.5699	60.101
ILMN_2148360	ADAM10	ADAM metallopeptidase domain 10	34.1455	32.3435	34.338	26.0515	25.0218	33.1475	34.0876	27.8504	34.1455	32.3435	34.338	26.0515	32.8919	34.2405	31.8765	33.0678	71.9584	56.4595	61.1239	88.1555	104.583	79.8655	77.2294	60.8544	71.9584	56.4595	61.1239	88.1555	66.8365	97.8975	98.9609	112.481
ILMN_1718946	ADAM10	ADAM metallopeptidase domain 10	94.5377	75.3781	81.9012	111.104	141.582	149.875	131.274	122.689	94.5377	75.3781	81.9012	111.104	109.906	128.769	136.398	115.84	210.841	133.762	172.113	214.874	254.146	210.348	215.875	195.958	210.841	133.762	172.113	214.874	218.508	247.274	276.206	275.674
ILMN_1711374	ADAM11	ADAM metallopeptidase domain 11	7.67049	5	25.6821	47.0687	32.7111	5	9.99287	37.9833	7.67049	5	25.6821	47.0687	7.74005	5.40165	6.39568	27.0543	5	5	5	50.3825	15.5808	5	5	28.0924	5	5	5	50.3825	38.5947	8.36905	13.5045	58.0528
ILMN_1705689	ADAM12	ADAM metallopeptidase domain 12, transcript variant 1	6.41008	15.5163	5	5	5	10.3153	8.23314	5	6.41008	15.5163	5	5	6.49737	5	5.29233	5	5	23.1061	5.80191	22.7283	5	12.5963	5	14.9381	5	23.1061	5.80191	22.7283	5	13.8825	5	5
ILMN_1785393	ADAM12	ADAM metallopeptidase domain 12, transcript variant 1	5	5	5	5	7.76527	5	9.25492	5	5	5	5	5	5	5	5	5	5	5	5	10.0369	5	5	5	5	5	5	5	10.0369	5	5	5	5
ILMN_1726266	ADAM12	ADAM metallopeptidase domain 12, transcript variant 2	5	5	5	17.893	5	5	5	5	5	5	5	17.893	10.8074	5.20027	5	5	5	5	6.51499	20.7362	5	5	5	11.8822	5	5	6.51499	20.7362	5.83166	7.28258	5	5
ILMN_1756920	ADAM15	ADAM metallopeptidase domain 15, transcript variant 4	359.484	434.524	286.798	189.73	153.002	126.112	186.464	155.779	359.484	434.524	286.798	189.73	129.366	137.498	177.638	156.34	449.29	529.497	417.898	229.631	209.534	362.43	405.691	364.332	449.29	529.497	417.898	229.631	172.092	250.64	282.446	234.514
ILMN_1751500	ADAM15	ADAM metallopeptidase domain 15, transcript variant 4	5.45205	5	5	5	5	5	5	5	5.45205	5	5	5	5	12.4014	5.3594	5	9.74633	5.65491	9.17447	5	5	5	9.68683	5	9.74633	5.65491	9.17447	5	5	5	5	5
ILMN_2384544	ADAM15	ADAM metallopeptidase domain 15, transcript variant 2	44.6427	52.9215	29.7546	7.58428	11.7009	5.14678	39.1956	16.2844	44.6427	52.9215	29.7546	7.58428	6.34944	12.6577	5	12.8817	40.2451	44.7382	22.9196	17.4033	10.6995	21.9332	36.6167	33.3252	40.2451	44.7382	22.9196	17.4033	5.86526	14.4458	18.3807	18.138
ILMN_1799728	ADAM15	PREDICTED: ADAM metallopeptidase domain 15	30.3647	44.1595	26.4594	37.9533	30.1905	51.5534	28.476	46.8748	30.3647	44.1595	26.4594	37.9533	29.8827	47.4931	32.4022	33.4812	29.9526	18.7426	23.5113	23.0413	29.7143	23.8675	20.6094	25.8908	29.9526	18.7426	23.5113	23.0413	32.8885	25.3102	31.7585	21.626
ILMN_2121068	ADAM17	ADAM metallopeptidase domain 17	142.488	146.073	137.907	161.799	152.242	171.556	186.928	121.11	142.488	146.073	137.907	161.799	175.369	161.703	167.311	150.347	83.9455	87.908	97.2413	109.581	142.981	158.229	144.142	151.616	83.9455	87.908	97.2413	109.581	102.294	98.4762	113.623	129.823
ILMN_1765779	ADAM17	ADAM metallopeptidase domain 17	18.6262	20.7513	15.5653	8.56523	20.8997	22.3506	19.8129	21.3858	18.6262	20.7513	15.5653	8.56523	24.1	13.9983	28.4417	20.097	29.4965	33.395	30.195	39.7602	31.2293	34.3281	45.8552	35.2739	29.4965	33.395	30.195	39.7602	33.8549	33.1273	36.2399	33.1452
ILMN_2201386	ADAM18	ADAM metallopeptidase domain 18	5	5	5	5	5	5	5.34795	5	5	5	5	5	5	5	5	5	5	5	5	5	5	5	5	5	5	5	5	5	5	5	5	5
ILMN_1713751	ADAM19	ADAM metallopeptidase domain 19	631.581	529.962	740.97	910.518	886.511	890.877	945.427	757.846	631.581	529.962	740.97	910.518	915.199	1230.43	1049.18	896.041	190.971	474.5	775.735	464.916	455.599	378.535	338.238	283.605	190.971	474.5	775.735	464.916	672.362	1236.52	657.389	675.997
ILMN_1788481	ADAM19	ADAM metallopeptidase domain 19	5	5	5	5	5	5	5	5	5	5	5	5	5	5	5	5	5	5	5	5	5	5	5	5	5	5	5	5	5	5	5	5
ILMN_1682225	ADAM19	ADAM metallopeptidase domain 19, transcript variant 1	5	5	5	5	5	5	5	5	5	5	5	5	7.42154	5	5	5	5	5	5	5	5	5	5	5	5	5	5	5	5	5	5	5
ILMN_1662675	ADAM2	ADAM metallopeptidase domain 2	5	5	5	17.2107	12.2888	5.88741	12.0578	14.2361	5	5	5	17.2107	5	5	7.88278	5	5	9.14522	7.19656	5.01919	5	5	6.3406	5	5	9.14522	7.19656	5.01919	16.5194	5.26086	5	7.73356
ILMN_1737629	ADAM20	ADAM metallopeptidase domain 20	5	5	5	5	5	5	5	5	5	5	5	5	5	5	5	5	5	5	5	5	5	5	5	5	5	5	5	5	5	5	5	5
ILMN_1812112	ADAM21	ADAM metallopeptidase domain 21	5	5	5	5	5	5	5	5	5	5	5	5	5	5	5	5	5	5	5	5	5	5	5	5	5	5	5	5	5	5	5	5
ILMN_3241313	ADAM21P	ADAM metallopeptidase domain 21 pseudogene, non-coding RNA.	5	5.00067	5	5	5	5	5	5	5	5.00067	5	5	5	5	5	5	5	5	5	5	5	5	5	5	5	5	5	5	5	5	5	5
ILMN_1675210	ADAM22	ADAM metallopeptidase domain 22, transcript variant 1	5.48471	10.2133	5	5	14.3958	11.3832	6.55582	5	5.48471	10.2133	5	5	5	5	5	5	20.3555	6.37035	8.80556	6.13095	10.7092	5	5	7.09686	20.3555	6.37035	8.80556	6.13095	10.5831	9.48726	8.21668	6.30459
ILMN_2351754	ADAM22	ADAM metallopeptidase domain 22, transcript variant 5	5	5	5	5	5	5	5	5	5	5	5	5	5	5	5	5	5	5	5	5	5	5	5	5	5	5	5	5	5	5	5	5
ILMN_1706302	ADAM22	ADAM metallopeptidase domain 22, transcript variant 2	5	5	5	5	5	5	5	5	5	5	5	5	5	5.08523	5	5	7.33163	15.6228	5	5.86355	5	5	5	5	7.33163	15.6228	5	5.86355	5	5	5	5
ILMN_2060086	ADAM23	ADAM metallopeptidase domain 23	72.3867	103.311	50.7702	30.556	28.6122	31.1779	17.8303	14.9548	72.3867	103.311	50.7702	30.556	21.5276	9.90135	21.6412	5	93.2719	80.9186	49.5581	85.17	27.9642	22.6375	28.8941	26.2826	93.2719	80.9186	49.5581	85.17	44.4587	20.9413	13.2218	12.1211
ILMN_1664236	ADAM28	ADAM metallopeptidase domain 28, transcript variant 3	5	5	5	5	5	9.5473	7.36396	6.38013	5	5	5	5	5	5	5	5	5	5	5	5	5	5	5	5	5	5	5	5	5	5	5.20546	5.05256
ILMN_1802100	ADAM28	ADAM metallopeptidase domain 28, transcript variant 1	5	5	5	5	5	5	5	9.08676	5	5	5	5	5	5	5	5	5	5	5	5	5	5	5	5	5	5	5	5	5	5	10.7391	5
ILMN_1664631	ADAM28	ADAM metallopeptidase domain 28, transcript variant 3	5.47434	5	5	5	44.137	60.2579	38.4484	41.4181	5.47434	5	5	5	5	5.0048	6.08349	8.89348	5	5	5	5	5	7.31096	5	5	5	5	5	5	11.5149	17.4967	12.3424	10.5454
ILMN_2194158	ADAM29	ADAM metallopeptidase domain 29	5	5.94361	5	5	5	5	5	5	5	5.94361	5	5	5	5	5	7.47558	5	5	5	5	5.14227	7.76999	5	5	5	5	5	5	5	5	5	5
ILMN_2100871	ADAM30	ADAM metallopeptidase domain 30	5	5	5	5	5	5	5	5	5	5	5	5	5	5	5	5	5	5	5	5.31945	5	5	5	5	5	5	5	5.31945	5	5	5	5
ILMN_1798045	ADAM32	ADAM metallopeptidase domain 32	5	5	5	5	5	5	5	5	5	5	5	5	5	5	5	5	5	5	5	5	5	5	5	5	5	5	5	5	5	6.50448	5	5
ILMN_2293012	ADAM32	ADAM metallopeptidase domain 32	5	18.1045	5	5	5	5	5	5	5	18.1045	5	5	5	5	5	5	5	5	5	5	5	5	5	5	5	5	5	5	5	5	5	5
ILMN_1703383	ADAM32	PREDICTED: ADAM metallopeptidase domain 32	5	5	5	5	5	5	5	6.09073	5	5	5	5	5	5	6.03058	5	5	10.6445	7.47637	7.01522	5	5	5	5	5	10.6445	7.47637	7.01522	5	6.24317	5	5
ILMN_1806841	ADAM32	ADAM metallopeptidase domain 32	5	5	9.21538	5.37683	6.37619	7.94902	5	7.09871	5	5	9.21538	5.37683	5	5	8.02316	5	5	5	6.50325	5.44396	5	5	5	8.46577	5	5	6.50325	5.44396	5	6.57971	5	7.57162
ILMN_1671297	ADAM33	ADAM metallopeptidase domain 33, transcript variant 2	5	5	5	5	5	6.32222	5	5	5	5	5	5	5	7.50921	5	5	5	5	5	5	5	5	5	5	5	5	5	5	5	5	5	5
ILMN_1651657	ADAM33	ADAM metallopeptidase domain 33, transcript variant 1	5	5.30162	5	5	5	5	5	6.45516	5	5.30162	5	5	5	5	5	5	5	5.20893	5	5	5	5	5	5	5	5.20893	5	5	5	5	5	5
ILMN_1669486	ADAM3A	ADAM metallopeptidase domain 3A on chromosome 8.	5	5	5	5.34714	5	5	5	5	5	5	5	5.34714	5	5	5	5	5	5	5.47925	5	5	5	5	5	5	5	5.47925	5	5	5	5	5
ILMN_1795204	ADAM3A	ADAM metallopeptidase domain 3A on chromosome 8.	5	5	5	5	5	5	5	5	5	5	5	5	5	5	5	5	5	5	5	5	5	5	5	5	5	5	5	5	5	5	5	5
ILMN_2223911	ADAM3A	ADAM metallopeptidase domain 3A on chromosome 8.	5	5	5	5	5	5	5	5	5	5	5	5	7.14467	5	5	5	5	5	5	5	5	5	5	5	5	5	5	5	5	5	5	5
ILMN_1685531	ADAM5	PREDICTED: ADAM metallopeptidase domain 5, transcript variant 1, misc RNA.	5	5	5	5	5	5	5	5	5	5	5	5	5	5	5	5	5	5	5	5	5	5	5	5	5	5	5	5	5.51843	5	5	5
ILMN_1764554	ADAM5	PREDICTED: ADAM metallopeptidase domain 5, transcript variant 4, misc RNA.	5	5	5	5	5	5	5	5	5	5	5	5	5	5	5	5	5	5	7.28439	5	5	5	5	5	5	5	7.28439	5	5	5	5	5
ILMN_2302214	ADAM5P	ADAM metallopeptidase domain 5 pseudogene, non-coding RNA. XR_001288 XR_001289	5	5	5	5	5	5	5	5	5	5	5	5	5	5	5	5	5	5	5	5	5	5	5	5	5	5	5	5	5	5	5	5
ILMN_1783312	ADAM6	ADAM metallopeptidase domain 6, non-coding RNA.	5	5	5	5	5	5	5	5	5	5	5	5	5	5	5	5.48359	5	5	5	5	5	5	5	5	5	5	5	5	5	5	5	5
ILMN_2143210	ADAM6	ADAM metallopeptidase domain 6, non-coding RNA.	5	5	5	5	10.6861	5	7.81853	5	5	5	5	5	5.64051	5	5	5.30694	16.7606	5	5	5	5	5	5	6.12012	16.7606	5	5	5	7.73215	5	5	5
ILMN_1750294	ADAM7	ADAM metallopeptidase domain 7	5	5	5	5	5	5	5	5	5	5	5	5	5	5	5	5	5	5	5	5	5	5	5	5	5	5	5	5	5	5	5	5
ILMN_1708348	ADAM8	ADAM metallopeptidase domain 8	5	5	5	5	5	5	7.30555	7.11566	5	5	5	5	5	5	5.14064	5.23895	12.895	5	5	5	5	5	5	5	12.895	5	5	5	5	5	5	5
ILMN_1727524	ADAM9	ADAM metallopeptidase domain 9, transcript variant 1	9.31675	5	6.77565	14.1799	5.82307	12.2577	21.9887	13.9129	9.31675	5	6.77565	14.1799	8.262	6.26623	16.1085	13.1464	13.0619	17.9981	7.20293	8.38026	10.8769	9.3635	15.9273	14.7952	13.0619	17.9981	7.20293	8.38026	7.2637	11.5377	21.236	17.0956
ILMN_1716909	ADAMDEC1	ADAM-like, decysin 1	5	5	5	5	5	5	5	5	5	5	5	5	6.33898	5	5	5	5	5	5	5	5	5	5	5	5	5	5	5	5	5	5	5
ILMN_2103107	ADAMDEC1	ADAM-like, decysin 1	5	5	5	5	5	5	5	5	5	5	5	5	5	5	5	5	5	5	5	5	5	5	5	5	5	5	5	5	5	5	5	5
ILMN_1673566	ADAMTS1	ADAM metallopeptidase with thrombospondin type 1 motif, 1	125.271	103.623	153.756	74.3989	248.315	310.7	258.352	251.612	125.271	103.623	153.756	74.3989	118.446	189.015	286.59	301.748	57.4491	104.616	190.812	112.186	101.801	91.1287	257.679	320.674	57.4491	104.616	190.812	112.186	102.17	89.1795	168.637	382.283
ILMN_1751168	ADAMTS10	ADAM metallopeptidase with thrombospondin type 1 motif, 10	5	5	5	5	5	5	5	5	5	5	5	5	5.07747	5	5	5	5	5	5	5	5	5	5	5	5	5	5	5	5	5	5	5
ILMN_1660970	ADAMTS12	ADAM metallopeptidase with thrombospondin type 1 motif, 12	5	5	5	5	5	5	5	5	5	5	5	5	5	5	5	5	5	5	5	5	5	5	5	5	5	5	5	5	5	5	5	5
ILMN_1787386	ADAMTS13	ADAM metallopeptidase with thrombospondin type 1 motif, 13, transcript variant 2	5	5	5	5	5	5	5	5	5	5	5	5	5.56243	5	5	5	5	5	5	5	5	5	5	5	5	5	5	5	5	5	5	5
ILMN_2286570	ADAMTS13	ADAM metallopeptidase with thrombospondin type 1 motif, 13, transcript variant 1	5	5	5	5	5	5	5	5	5	5	5	5	5	5	5	5	5	5	5	5	5	5	5	5	5	5	5	5	5	5	5	5
ILMN_2413732	ADAMTS13	ADAM metallopeptidase with thrombospondin type 1 motif, 13, transcript variant 2	5	11.4575	5	5	5	9.33091	10.7163	6.83083	5	11.4575	5	5	8.23359	5.90889	5	5	5	7.21075	5	11.2236	11.5657	5	7.3818	5	5	7.21075	5	11.2236	5	5	5	5
ILMN_1676452	ADAMTS14	ADAM metallopeptidase with thrombospondin type 1 motif, 14, transcript variant 2	5	5	5	5	5	5	5	5	5	5	5	5	6.89588	5	5	5	5	5	5	5	5	5	5	5	5	5	5	5	5	5	5	5
ILMN_2358134	ADAMTS14	ADAM metallopeptidase with thrombospondin type 1 motif, 14, transcript variant 1	9.23413	5	7.92194	5	5	5	5	5	9.23413	5	7.92194	5	5	5	5	5	5	5	5	5	5	5	5	5	5	5	5	5	5	5	5	5
ILMN_1873412	ADAMTS14	ADAM metallopeptidase with thrombospondin type 1 motif, 14, transcript variant 2	5	5	5	5	5.49308	5	5.22957	9.1943	5	5	5	5	6.28	5	5	5	5	5	5	5	7.87334	5	5	5	5	5	5	5	5	5	5	5
ILMN_1683781	ADAMTS15	ADAM metallopeptidase with thrombospondin type 1 motif, 15	8.73109	5	6.42046	7.39312	5	5	5	5	8.73109	5	6.42046	7.39312	5	5	5	5	5.32206	8.12986	5	13.9128	7.09163	5	5	5	5.32206	8.12986	5	13.9128	16.7889	5	5	5
ILMN_1726247	ADAMTS16	ADAM metallopeptidase with thrombospondin type 1 motif, 16	5	5	5	5	5	5	5	5	5	5	5	5	5	5	5	5	5	5	5	5	5	5	5	5	5	5	5	5	5	5	5	5
ILMN_1682989	ADAMTS17	ADAM metallopeptidase with thrombospondin type 1 motif, 17	9.41768	5	5	5	5.09042	6.87753	10.1847	5	9.41768	5	5	5	5	5	5.86763	12.027	5	5	5	5	6.61506	5	5.20568	5	5	5	5	5	5	5	5	5
ILMN_1739872	ADAMTS18	ADAM metallopeptidase with thrombospondin type 1 motif, 18	5	5	5	5	6.67885	8.59209	5	5	5	5	5	5	5	5	5	5	5	5	8.87963	5	5	5	5	5	5	5	8.87963	5	7.66565	10.426	5	5
ILMN_1770152	ADAMTS18	ADAM metallopeptidase with thrombospondin type 1 motif, 18	5	5	5	5	38.7651	25.4197	14.6312	25.1214	5	5	5	5	5	11.9661	5	10.2214	5	5	5	5	5	5	5	11.0067	5	5	5	5	5	30.5721	32.271	26.4277
ILMN_1656171	ADAMTS19	ADAM metallopeptidase with thrombospondin type 1 motif, 19	132.246	205.443	203.603	72.8607	87.4522	61.5337	35.0183	239.835	132.246	205.443	203.603	72.8607	56.9555	72.2327	48.8344	122.096	154.54	266.942	222.215	159.028	205.087	218.97	253.882	322.145	154.54	266.942	222.215	159.028	174.668	291.29	464.763	177.429
ILMN_1796628	ADAMTS2	ADAM metallopeptidase with thrombospondin type 1 motif, 2, transcript variant 1	5	5	5	5	5	5	6.02852	5	5	5	5	5	5	5	5	5	5	5	5	5	5	5	5	5.68664	5	5	5	5	5	5	9.43956	5
ILMN_1811765	ADAMTS2	ADAM metallopeptidase with thrombospondin type 1 motif, 2, transcript variant 2	5	5	5	6.00969	5	5	5	5	5	5	5	6.00969	5	5	5	5	9.19778	5	5	5	5	5	5	5	9.19778	5	5	5	5	5	5	5
ILMN_1651717	ADAMTS20	ADAM metallopeptidase with thrombospondin type 1 motif, 20	5.40763	5	5	5	5	5	5	5	5.40763	5	5	5	5	5	5	6.99337	13.6331	5.68837	28.6431	7.74044	5	5	5	6.40447	13.6331	5.68837	28.6431	7.74044	5	5	5	5
ILMN_1791795	ADAMTS20	ADAM metallopeptidase with thrombospondin type 1 motif, 20, transcript variant 2	5	5	5	5	5	7.71129	5	5	5	5	5	5	5	7.39006	5	5	9.90197	5	5.19289	5	5	5	5	5	9.90197	5	5.19289	5	5	5	5	5.90531
ILMN_1787908	ADAMTS20	ADAM metallopeptidase with thrombospondin type 1 motif, 20	5	5	5	5	5	5	5	5	5	5	5	5	5	5	5	5	7.5954	5	5	5	5	5	5	5	7.5954	5	5	5	5	5.42157	5	5
ILMN_1703803	ADAMTS3	ADAM metallopeptidase with thrombospondin type 1 motif, 3	7.577	26.7933	49.045	14.9664	27.5381	50.7885	58.2134	51.6144	7.577	26.7933	49.045	14.9664	19.9674	31.7932	19.2564	56.415	26.8964	6.9701	34.7204	30.1626	43.9076	22.447	39.7591	62.2245	26.8964	6.9701	34.7204	30.1626	48.7019	46.4962	70.3561	79.6901
ILMN_2092933	ADAMTS4	ADAM metallopeptidase with thrombospondin type 1 motif, 4	5	5	8.83753	5	5	12.5638	5	5	5	5	8.83753	5	10.7254	5	5	5	10.755	7.36102	15.1266	5	14.7796	14.767	13.8251	7.09559	10.755	7.36102	15.1266	5	9.09765	6.27655	9.84372	6.91143
ILMN_1681886	ADAMTS5	ADAM metallopeptidase with thrombospondin type 1 motif, 5	5	5	5	5	5	8.10606	5	5	5	5	5	5	5	7.75504	5	8.05093	5	5	5	5	5	5	5	5	5	5	5	5	5	5	5	5
ILMN_1767362	ADAMTS6	ADAM metallopeptidase with thrombospondin type 1 motif, 6	8.24529	7.57547	5	25.8808	20.2869	28.0891	45.835	51.1678	8.24529	7.57547	5	25.8808	23.1863	48.1218	77.0191	73.9214	5.76269	5	5	9.24277	29.5468	32.4834	95.76	178.264	5.76269	5	5	9.24277	17.5089	24.0066	53.7736	48.4509
ILMN_3251322	ADAMTS7	ADAM metallopeptidase with thrombospondin type 1 motif, 7	5	5	5	5	5.40576	5	5	5	5	5	5	5	5	5	5	5	5	5	5	5	5	5	5	5	5	5	5	5	5.82439	5	5	5
ILMN_2211790	ADAMTS7	ADAM metallopeptidase with thrombospondin type 1 motif, 7	17.7784	21.4015	5	8.89141	5.77466	9.02738	17.4442	10.5956	17.7784	21.4015	5	8.89141	9.80926	9.10964	6.76193	6.56298	9.16667	5	11.6893	10.6466	6.84472	21.6563	32.0087	9.07295	9.16667	5	11.6893	10.6466	16.3703	5	5.57077	5
ILMN_1672403	ADAMTS8	ADAM metallopeptidase with thrombospondin type 1 motif, 8	16.9841	5	5	5.39902	6.80453	5.83589	12.0654	5.7262	16.9841	5	5	5.39902	7.1009	14.8777	6.94106	5	28.1889	8.87638	5	5	62.1688	83.7317	28.0335	52.3024	28.1889	8.87638	5	5	17.1989	51.7754	37.032	33.9049
ILMN_1805543	ADAMTS9	ADAM metallopeptidase with thrombospondin type 1 motif, 9	7.13837	19.4175	67.2004	41.69	100.188	176.998	296.41	485.591	7.13837	19.4175	67.2004	41.69	73.402	206.085	361.364	590.131	5	5	78.267	122.076	74.3533	76.6457	341.877	405.495	5	5	78.267	122.076	98.1895	215.058	213.43	137.87
ILMN_1684919	ADAMTSL1	ADAMTS-like 1, transcript variant 1	5	5	5	5	5	5	5	5	5	5	5	5	5	5	5	5	5	5	5	5	5	5	5	5	5	5	5	5	5	5	5	5
ILMN_1705250	ADAMTSL1	ADAMTS-like 1, transcript variant 2	5.00781	5	5	5	5	5	5	5	5.00781	5	5	5	5	5	5	5	15.5706	5	5	5	5	5	5	5	15.5706	5	5	5	5	5	5	5
ILMN_1706992	ADAMTSL1	ADAMTS-like 1, transcript variant 3	7.06036	5	5	5	5	5	5	5	7.06036	5	5	5	5	5	5	5	5	5	5	5	5	5	5	5	5	5	5	5	5	5	5	5
ILMN_1722621	ADAMTSL1	ADAMTS-like 1, transcript variant 2	5	5	5	5	5	5	5	5	5	5	5	5	5	5	5	5	5	5	5	5	5	5	5	5	5	5	5	5	5	5	5	5
ILMN_1727084	ADAMTSL1	ADAMTS-like 1, transcript variant 4	5	5	5	5	5	5	6.94829	5	5	5	5	5	5	5	5	5	5	5.22577	5	5	10.0159	6.16054	5	5	5	5.22577	5	5	5	5	5	5
ILMN_1721495	ADAMTSL2	ADAMTS-like 2	5	154.297	228.656	29.9885	6.03057	12.1391	51.3937	124.243	5	154.297	228.656	29.9885	5	5	15.8665	82.2976	18.2278	36.9803	65.5911	78.7961	6.18755	7.27952	34.2409	94.5564	18.2278	36.9803	65.5911	78.7961	13.7944	24.623	205.993	327.716
ILMN_1798690	ADAMTSL3	ADAMTS-like 3	5	5.31832	5	5	5	9.5145	15.2165	11.2649	5	5.31832	5	5	5.83795	20.2842	7.85828	22.0959	8.49815	6.33554	6.01627	7.32345	5.5998	13.5016	5	5.51344	8.49815	6.33554	6.01627	7.32345	14.9813	31.8867	10.2277	5
ILMN_1687035	ADAMTSL4	ADAMTS-like 4, transcript variant 2	11.1788	8.91779	18.1087	12.2164	21.9649	28.6094	45.4962	62.8587	11.1788	8.91779	18.1087	12.2164	5	33.4697	37.0185	68.1852	14.6799	5	10.3523	17.708	23.6184	40.5143	28.9305	21.9554	14.6799	5	10.3523	17.708	16.8329	16.5209	16.6206	35.0218
ILMN_1762294	ADAMTSL4	ADAMTS-like 4, transcript variant 2	5	5	5	5	5	5	20.3581	33.0934	5	5	5	5	5	8.66445	15.0074	33.8104	5	5	5	5	5	19.5937	13.8989	9.51617	5	5	5	5	5	5	5	19.3327
ILMN_1777683	ADAMTSL4	ADAMTS-like 4, transcript variant 1	5	5	5	5	5	5	5	5.05955	5	5	5	5	5	5	5	5	5	5	5	5	5	5	5	5	5	5	5	5	5	5	5	5
ILMN_1793040	ADAMTSL5	ADAMTS-like 5	5	5	5	7.07731	5	5	5	5	5	5	5	7.07731	5	7.05655	5	6.39679	5	5	12.7777	5.23331	13.5631	5.70342	6.0228	5.10324	5	5	12.7777	5.23331	8.67695	5	5	5
ILMN_3247424	ADAP1	ArfGAP with dual PH domains 1	5	5	5	5	5	5	5	5	5	5	5	5	5	5	5	5	5	5	5	5	5	5	5	5	5	5	5	5	5	5	5	5
ILMN_1763000	ADAP2	ArfGAP with dual PH domains 2	17.9218	19.589	5	5	14.8773	26.1104	16.6308	15.641	17.9218	19.589	5	5	20.9286	19.6346	17.1637	22.3575	24.4339	5.93811	5	11.0893	12.0967	16.7758	20.1368	12.2181	24.4339	5.93811	5	11.0893	5	5.82182	12.1739	6.54919
ILMN_2320964	ADAR	adenosine deaminase, RNA-specific, transcript variant 2	329.964	261.985	298.928	279.826	242.239	219.498	214.922	208.895	329.964	261.985	298.928	279.826	297.585	262.068	299.939	239.875	594.733	467.414	402.366	365.935	390.312	363.071	392.271	419.479	594.733	467.414	402.366	365.935	334.7	325.969	306.401	278.583
ILMN_1776777	ADAR	adenosine deaminase, RNA-specific, transcript variant 1	1218.29	1171.59	952.53	895.865	937.384	1039.02	841.306	752.391	1218.29	1171.59	952.53	895.865	876.828	907.77	1003.3	804.103	1898.27	1643.43	1553.87	1483.03	1450.02	1303.41	1456.98	1502.38	1898.27	1643.43	1553.87	1483.03	1198.15	1179.27	1091.38	1026.55
ILMN_1706963	ADAR	adenosine deaminase, RNA-specific, transcript variant 4	6.24775	6.18605	5	5	5	5	5	5	6.24775	6.18605	5	5	5	5	6.4216	5	5.52514	8.61692	10.8836	5	5	5	7.18501	5	5.52514	8.61692	10.8836	5	5	5	5	5
ILMN_2319326	ADARB1	adenosine deaminase, RNA-specific, B1, transcript variant 2	10.3022	16.4499	22.5592	34.5236	41.5416	42.988	45.1866	79.1398	10.3022	16.4499	22.5592	34.5236	39.6599	45.2567	51.2361	90.317	26.1085	10.4874	27.2059	27.4606	23.9333	30.9768	31.9663	46.7787	26.1085	10.4874	27.2059	27.4606	26.584	28.2517	21.013	31.7591
ILMN_1679797	ADARB1	adenosine deaminase, RNA-specific, B1, transcript variant 1	151.887	161.593	162.193	243.37	270.562	301.303	447.382	551.715	151.887	161.593	162.193	243.37	280.912	322.648	386.344	582.291	236.843	135.648	189.2	256.367	244.213	300.32	292.77	401.083	236.843	135.648	189.2	256.367	240.34	244.193	239.163	323.574
ILMN_1657442	ADARB1	adenosine deaminase, RNA-specific, B1, transcript variant 4	5	5	5	5	5	5	5	5	5	5	5	5	5	5	5	5	5	5	5	5	5	5	5	5	5	5	5	5	5	5	5	5
ILMN_1697628	ADARB1	adenosine deaminase, RNA-specific, B1, transcript variant 1	5	5.88868	5	5.48488	6.75503	5.54579	6.39562	16.4632	5	5.88868	5	5.48488	5	7.32352	5	12.8712	5	5	5	6.21363	5	5	5	5	5	5	5	6.21363	5	5	5.47289	5
ILMN_1749493	ADARB2	adenosine deaminase, RNA-specific, B2	5	5	5	5.08775	14.7175	5	5.7355	5	5	5	5	5.08775	5	15.8724	5.4026	6.94507	5.60954	5	5	8.53832	5	5	5	5	5.60954	5	5	8.53832	14.0264	10.071	20.2485	5
ILMN_1657139	ADAT1	adenosine deaminase, tRNA-specific 1	93.1088	111.115	96.5446	91.8418	86.0443	72.6223	92.2204	88.73	93.1088	111.115	96.5446	91.8418	102.497	105.76	91.2285	116.1	82.4833	118.369	93.1463	76.0383	92.5203	95.4526	78.6981	99.5778	82.4833	118.369	93.1463	76.0383	104.971	104.709	83.383	83.9102
ILMN_3245693	ADAT2	adenosine deaminase, tRNA-specific 2, TAD2 homolog	26.8642	23.1023	47.5799	44.1638	28.8591	28.7155	23.3841	21.3523	26.8642	23.1023	47.5799	44.1638	23.0421	19.8234	19.7397	21.1032	59.6384	53.1113	38.1172	36.4078	29.3599	31.4984	19.6862	15.4753	59.6384	53.1113	38.1172	36.4078	33.7225	30.1958	14.5842	27.4662
ILMN_1806275	ADAT3	adenosine deaminase, tRNA-specific 3, TAD3 homolog	60.1784	39.51	51.8104	51.3221	44.7028	21.2683	41.0013	30.983	60.1784	39.51	51.8104	51.3221	32.8057	41.2092	20.778	29.5171	11.6641	48.4233	22.1593	30.805	17.846	9.81607	12.1312	13.5603	11.6641	48.4233	22.1593	30.805	12.5755	15.0624	10.7103	11.759
ILMN_1659599	ADC	arginine decarboxylase	5	14.6384	12.6359	11.899	20.6553	19.0599	31.4071	22.0346	5	14.6384	12.6359	11.899	19.6991	22.8625	26.7141	30.2716	5	5	5	5	12.0721	22.0535	24.2962	19.6451	5	5	5	5	5.25108	6.9249	10.0061	16.1836
ILMN_1698777	ADCK1	aarF domain containing kinase 1	88.6376	65.9129	46.4275	47.2315	48.3257	36.7713	49.765	85.8602	88.6376	65.9129	46.4275	47.2315	59.5357	56.4695	52.2751	75.7652	62.2583	64.4479	43.378	34.7323	29.0126	26.826	31.624	44.2027	62.2583	64.4479	43.378	34.7323	41.0814	24.7629	39.9467	57.0552
ILMN_1663132	ADCK2	aarF domain containing kinase 2	173.751	165.917	96.2072	65.8524	146.46	125.848	98.4753	85.1448	173.751	165.917	96.2072	65.8524	112.183	102.909	97.6492	116.043	173.067	161.878	94.4635	81.7223	122.396	190.695	183.114	114.485	173.067	161.878	94.4635	81.7223	98.8483	110.68	133.432	89.8153
ILMN_1700349	ADCK4	aarF domain containing kinase 4	94.0725	48.7237	61.5955	97.4448	116.285	80.4855	86.4332	89.2813	94.0725	48.7237	61.5955	97.4448	120.737	98.4757	90.6171	85.554	97.853	76.7689	77.5601	85.6118	94.6427	71.1951	92.8316	77.9601	97.853	76.7689	77.5601	85.6118	82.1869	86.4514	65.5317	75.5211
ILMN_1761309	ADCK5	aarF domain containing kinase 5	20.1434	10.5992	9.39241	36.5954	35.671	55.4992	65.0146	75.9489	20.1434	10.5992	9.39241	36.5954	54.4652	49.3708	46.4145	80.5443	18.596	5	12.5254	21.9974	24.0663	26.6003	51.5132	50.9523	18.596	5	12.5254	21.9974	35.9612	38.2714	32.1965	35.9819
ILMN_2120555	ADCY1	adenylate cyclase 1	107.666	57.182	73.4133	57.1342	79.9066	119.774	199.169	160.645	107.666	57.182	73.4133	57.1342	80.4826	93.1889	78.905	137.338	126.75	44.0725	57.346	75.0504	73.6753	94.1196	90.7601	152.375	126.75	44.0725	57.346	75.0504	63.4479	80.9381	276.586	415.177
ILMN_1742073	ADCY1	adenylate cyclase 1	12.9598	11.2198	5	7.93236	21.6992	19.3823	29.2013	24.4942	12.9598	11.2198	5	7.93236	5	6.3227	5	17.0595	18.6273	5	8.96715	17.1251	8.39496	11.8182	22.8186	35.4964	18.6273	5	8.96715	17.1251	12.9711	14.8384	54.4407	83.4638
ILMN_3241894	ADCY10	adenylate cyclase 10	5	5	5	5	5	5	5	5	5	5	5	5	5	5	5	5	5	5	5	5	5	7.13609	5	5.88944	5	5	5	5	5	5	5	5
ILMN_1810691	ADCY2	adenylate cyclase 2	5	5	6.79027	5	5	5	5	5	5	5	6.79027	5	5	5	5	5	5	5	5	8.61534	5	5	5	5	5	5	5	8.61534	5	5	5	5
ILMN_1676893	ADCY3	adenylate cyclase 3	355.855	354.707	321.088	301.079	291.08	326.425	276.074	194.365	355.855	354.707	321.088	301.079	260.915	288.377	264.335	173.97	344.736	483.913	422.05	448.23	312.021	336.107	334.143	158.013	344.736	483.913	422.05	448.23	355.594	342.754	263.608	140.849
ILMN_2148944	ADCY4	adenylate cyclase 4	6.41337	5	5	5	5	5	5	20.3226	6.41337	5	5	5	5	10.3038	13.2584	12.4964	11.508	5	5	5	5	11.0795	56.4587	133.836	11.508	5	5	5	5	6.3705	41.4019	71.8663
ILMN_1708588	ADCY5	adenylate cyclase 5	8.78537	7.42448	5	19.4152	5	5	5	13.1434	8.78537	7.42448	5	19.4152	5	5	5	5.34722	10.7703	13.6012	5	5	5	9.8837	8.21434	10.1123	10.7703	13.6012	5	5	5	5	5	7.12246
ILMN_1685156	ADCY6	adenylate cyclase 6, transcript variant 2	51.0449	47.0254	53.9316	61.1355	109.771	84.1726	75.7773	92.7877	51.0449	47.0254	53.9316	61.1355	117.535	100.299	107.177	138.055	62.5526	30.5031	51.2767	78.1916	120.064	111.872	121.677	209.004	62.5526	30.5031	51.2767	78.1916	128.572	124.049	148.007	139.461
ILMN_2311674	ADCY6	adenylate cyclase 6, transcript variant 2	19.4226	22.2531	6.72666	29.0992	40.4801	28.345	62.9491	49.6135	19.4226	22.2531	6.72666	29.0992	44.0874	53.989	52.8332	58.5054	13.9151	13.6393	18.3293	39.291	38.9641	48.8826	76.5384	97.5844	13.9151	13.6393	18.3293	39.291	47.2108	60.804	63.9477	76.9728
ILMN_1655935	ADCY7	adenylate cyclase 7	10.4202	5	20.51	33.6094	28.0313	36.7287	20.6791	25.5811	10.4202	5	20.51	33.6094	37.1735	15.9121	28.654	38.6461	23.4611	14.1985	17.4057	40.5882	51.9851	41.3077	50.6876	39.655	23.4611	14.1985	17.4057	40.5882	46.9435	42.9742	27.3777	30.4539
ILMN_1754440	ADCY8	adenylate cyclase 8	5	5.36862	5	23.3542	24.5441	15.2771	15.3487	16.6017	5	5.36862	5	23.3542	34.413	9.61882	6.07548	5	6.68785	5.63133	15.7431	14.916	8.05167	5	5	5	6.68785	5.63133	15.7431	14.916	77.61	38.5307	36.5821	62.1014
ILMN_1654287	ADCY9	adenylate cyclase 9	7.93543	5	12.5876	17.8938	15.6345	12.2784	28.2781	26.4884	7.93543	5	12.5876	17.8938	5	8.86087	16.847	27.5589	26.9937	9.79565	22.2746	58.019	13.8069	22.9379	35.4231	29.9044	26.9937	9.79565	22.2746	58.019	14.9466	14.269	34.8671	61.2758
ILMN_1763344	ADCYAP1	adenylate cyclase activating polypeptide 1, transcript variant 2	5	5	5	5	5	5	5	5	5	5	5	5	5	5	5	5	5	5	5	5	5	5	5	5	5	5	5	5	5	5	5	5
ILMN_1711736	ADCYAP1R1	adenylate cyclase activating polypeptide 1 receptor type I	5	5	5	5	5	5	5	5	5	5	5	5	5	5	5	5	5	5	5	5	5	5	5	5	5	5	5	5	5	5	5	5
ILMN_2356786	ADD1	adducin 1, transcript variant 1	60.507	57.4534	62.727	68.4387	91.3524	88.1969	109.294	100.952	60.507	57.4534	62.727	68.4387	74.0011	107.009	103.211	136.823	79.3357	81.4197	78.7522	98.5317	66.1131	88.0969	98.4198	137.349	79.3357	81.4197	78.7522	98.5317	75.4593	89.6013	97.6786	105.84
ILMN_1759252	ADD1	adducin 1, transcript variant 4	1205.42	1165.62	1317.82	1482.66	1670.33	1980.26	1864.94	2194.88	1205.42	1165.62	1317.82	1482.66	1645.91	1749.34	2218.94	2158.46	1443.99	1372.36	1604.14	1841.58	1640.96	1750.01	2179.02	3486.49	1443.99	1372.36	1604.14	1841.58	1677.76	2259.32	2283.33	2349.58
ILMN_1678791	ADD2	adducin 2, transcript variant beta-3a	5	5	5	5	5	5	5	5	5	5	5	5	5	5	5	5	5	5	5	5	5	5	5	5	5	5	5	5	5	5	5	5
ILMN_2286339	ADD2	adducin 2, transcript variant beta-4	5	5	5	5	5	5	5	5	5	5	5	5	5	5	5	5	5	5	5	5	5	5	5	5	5	5	5	5	5	5	5	5
ILMN_2336146	ADD2	adducin 2, transcript variant beta-3a	8.89613	5.24001	5	5	5	5	5	5	8.89613	5.24001	5	5	5	5	5	5	8.56437	18.4672	5	5	5	5	5	5	8.56437	18.4672	5	5	5	5	5	5
ILMN_1694133	ADD2	adducin 2, transcript variant beta-3a	13.8871	13.6009	18.8375	5	5	5	5	5	13.8871	13.6009	18.8375	5	7.44662	14.104	10.1572	5	21.118	17.819	16.3303	6.53728	7.28319	5.44471	7.12525	5.2335	21.118	17.819	16.3303	6.53728	8.82357	5	5	5.11473
ILMN_1814526	ADD3	adducin 3, transcript variant 3	688.343	717.435	846.804	862.986	887.523	717.677	781.556	790.064	688.343	717.435	846.804	862.986	953.113	809.989	649.019	828.305	986.342	520.489	699.851	917.444	1500.44	1496.52	1047.6	1438.45	986.342	520.489	699.851	917.444	1041.55	1158.15	1248.33	1238.07
ILMN_2311278	ADD3	adducin 3, transcript variant 3	107.764	123.381	157.237	128.304	120.054	99.6977	88.3265	125.039	107.764	123.381	157.237	128.304	140.574	88.9853	118.77	126.374	190.695	97.8888	131.77	150.312	388.389	315.993	180.922	271.269	190.695	97.8888	131.77	150.312	206.72	205.181	187.896	196.947
ILMN_1678501	ADD3	adducin 3, transcript variant 2	5	5	5	5	5	5	5	5	5	5	5	5	5	5	5	5	5	5	5	5	5	5	5	5	5	5	5	5	5	5	5	5
ILMN_1787378	ADD3	adducin 3, transcript variant 1	245.297	268.523	318.691	265.414	290.361	174.286	192.325	168.908	245.297	268.523	318.691	265.414	291.16	241.55	187.896	136.899	442.04	185.241	271.947	423.44	705.774	657.788	347.86	467.582	442.04	185.241	271.947	423.44	423.493	439.415	447.887	349.761
ILMN_1764309	ADH1A	alcohol dehydrogenase 1A, alpha polypeptide	5	5.39502	5.46344	5	5	7.74305	5	7.34495	5	5.39502	5.46344	5	10.7144	5.11129	5	5	5.84079	6.93008	5	5	7.04077	7.57687	36.943	251.642	5.84079	6.93008	5	5	5	6.50831	5	5
ILMN_1811598	ADH1B	alcohol dehydrogenase IB, beta polypeptide	5	5	5.6203	5	5	5	5	5	5	5	5.6203	5	5	5	5	5	5	5	5	5	5	5	5	5	5	5	5	5	5	5	5	5
ILMN_1740717	ADH1C	alcohol dehydrogenase 1C, gamma polypeptide	5	5	5	5	5	5	5	5	5	5	5	5	5	5	5	5	5	6.40168	5	5	5	5	5	5	5	6.40168	5	5	5	5	5	5
ILMN_1797912	ADH4	alcohol dehydrogenase 4, pi polypeptide	7.85745	5	5	5	5	5	5	5	7.85745	5	5	5	5	5	5	5.00887	5	5	5	5	5	5	5	5	5	5	5	5	5	5	5	5
ILMN_2136010	ADH4	alcohol dehydrogenase 4, pi polypeptide	5	5	5	5	5	5	5	5	5	5	5	5	5	5	5	5	5	5	5	5	5	5	5	5	5	5	5	5	5	5	5	5
ILMN_1738604	ADH5	alcohol dehydrogenase 5, chi polypeptide	116.344	81.8259	84.2744	94.0451	97.7396	92.9384	97.4702	109.051	116.344	81.8259	84.2744	94.0451	98.8366	114.595	128.31	92.0988	125.486	134.229	144.011	125.21	157.89	152.12	140.988	168.629	125.486	134.229	144.011	125.21	170.46	122.142	144.593	122.159
ILMN_1691175	ADH6	alcohol dehydrogenase 6	14.1984	5	5.72245	5	5	6.75734	5	5	14.1984	5	5.72245	5	5	5	5	5	5	5	5	5	5	5	5	5.27764	5	5	5	5	5	5	5	5
ILMN_2223359	ADH7	alcohol dehydrogenase 7, mu or sigma polypeptide	5	5	17.734	5	5	5	5.16885	5	5	5	17.734	5	5	7.3623	5	5	5	5	5	5	5	5	5	6.35489	5	5	5	5	5	5	5	5
ILMN_1702858	ADHFE1	alcohol dehydrogenase, iron containing, 1, nuclear gene encoding mitochondrial protein	40.2959	8.63485	41.7888	91.8101	137.805	135.684	147.605	268.736	40.2959	8.63485	41.7888	91.8101	153.652	135.419	188.706	210.114	46.3209	5	32.4179	93.2057	78.8855	77.4331	106.307	141.165	46.3209	5	32.4179	93.2057	93.2834	82.0148	102.285	149.708
ILMN_2363634	ADHFE1	alcohol dehydrogenase, iron containing, 1, transcript variant 1	11.7449	5	5	45.6641	43.4178	33.9524	40.7393	96.5699	11.7449	5	5	45.6641	50.8398	45.9228	46.5499	49.2818	16.9928	10.8729	11.478	30.1703	33.4208	33.2532	28.6747	53.6757	16.9928	10.8729	11.478	30.1703	38.7925	44.5216	36.7273	71.6659
ILMN_1813975	ADI1	acireductone dioxygenase 1	153.993	128.35	125.594	132.439	98.2699	102.17	131.821	170.872	153.993	128.35	125.594	132.439	73.3804	103.267	123.544	138.012	55.5442	67.7463	69.9111	72.347	57.1749	55.6992	44.5864	61.8388	55.5442	67.7463	69.9111	72.347	58.5817	61.3936	36.6669	55.0755
ILMN_1743331	ADIG	adipogenin	5	5	5	5	5	5	5	5	5	5	5	5	5	5	5	8.74587	5	5	5	5	5	5	5	5	5	5	5	5	5	5	5	5
ILMN_1775045	ADIPOQ	adiponectin, C1Q and collagen domain containing	5	5	5	5	11.75	5	5	5	5	5	5	5	5	5	5	5	5	5	5	9.82414	5	5	5	5	5	5	5	9.82414	5	5	5	5
ILMN_2096322	ADIPOR1	adiponectin receptor 1	259.43	251.477	265.527	230.718	201.56	243.054	238.737	235.669	259.43	251.477	265.527	230.718	201.605	207.777	263.991	216.214	197.031	214.798	258.293	183.33	192.538	201.734	160.031	173.22	197.031	214.798	258.293	183.33	173.547	184.7	219.968	223.124
ILMN_1688322	ADIPOR1	adiponectin receptor 1	279.524	283.445	310.733	268.261	243.964	270.126	276.627	306.7	279.524	283.445	310.733	268.261	249.631	241.046	286.428	258.522	317.747	304.004	315.367	248.173	244.571	264.018	213.402	262.592	317.747	304.004	315.367	248.173	255.81	231.232	308.206	289.551
ILMN_2224833	ADIPOR2	adiponectin receptor 2	341.341	343.752	317.311	339.068	353.27	323.017	309.123	333.562	341.341	343.752	317.311	339.068	374.306	342.667	434.435	301.956	247.483	322.27	305.157	287.955	315.647	276.547	248.88	258.538	247.483	322.27	305.157	287.955	286.494	292.291	247.078	279.1
ILMN_1768062	ADK	adenosine kinase, transcript variant ADK-long	26.4431	19.9405	44.8444	44.4121	41.7751	59.4245	43.5073	51.8516	26.4431	19.9405	44.8444	44.4121	47.372	43.2454	68.1863	58.9327	38.0461	53.5119	18.178	31.3301	34.9434	41.4218	28.1482	54.3498	38.0461	53.5119	18.178	31.3301	47.111	34.0299	47.142	43.0543
ILMN_2358626	ADK	adenosine kinase, transcript variant ADK-short	306.435	401.398	333.601	374.533	319.402	350.41	327.578	326.932	306.435	401.398	333.601	374.533	343.247	316.142	331.577	339.488	325.393	367.593	273.025	289.303	317.678	334.89	240.428	228.605	325.393	367.593	273.025	289.303	276.789	293.945	269.523	234.471
ILMN_2358628	ADK	adenosine kinase, transcript variant ADK-short	5	5	5	5	5	5	5	5	5	5	5	5	5	5	5	5	5	5	5	5	5	5	5	5	5	5	5	5	5	5	5	5
ILMN_1801020	ADK	adenosine kinase, transcript variant ADK-short	46.2223	62.3034	50.4202	39.4275	22.3063	43.6208	37.4544	44.6517	46.2223	62.3034	50.4202	39.4275	39.9765	33.7112	46.883	34.1947	68.5902	72.5085	44.6741	44.8939	47.3261	47.5336	35.5064	36.2088	68.5902	72.5085	44.6741	44.8939	49.8346	52.073	54.901	36.491
ILMN_1708934	ADM	adrenomedullin	3644.44	1167.92	770.878	899.592	382.888	202.207	457.242	529.747	3644.44	1167.92	770.878	899.592	706.12	457.686	403.89	860.616	1138.12	503.009	490.849	1222.85	1791.61	704.372	273.156	406.569	1138.12	503.009	490.849	1222.85	1353.68	1123.46	421.796	411.623
ILMN_1702933	ADM2	adrenomedullin 2	92.456	81.8497	86.566	21.2485	19.9804	27.1351	31.0055	33.8709	92.456	81.8497	86.566	21.2485	20.859	25.0414	43.5987	41.5962	76.7768	53.7874	52.9821	26.409	19.909	30.3618	11.3281	13.9299	76.7768	53.7874	52.9821	26.409	27.873	32.2432	16.1087	45.3074
ILMN_1666019	ADNP	activity-dependent neuroprotector homeobox, transcript variant 1	61.1308	45.9271	53.4062	44.458	47.9862	32.09	33.9306	25.8599	61.1308	45.9271	53.4062	44.458	55.5675	34.3463	33.6484	38.7744	20.8978	24.5417	17.1157	31.6713	27.8869	20.5255	27.467	17.0959	20.8978	24.5417	17.1157	31.6713	24.6119	25.3855	20.9306	17.988
ILMN_1657993	ADNP	activity-dependent neuroprotector homeobox, transcript variant 2	424.109	422.723	529.829	610.856	695.367	623.244	588.403	530.627	424.109	422.723	529.829	610.856	717.11	648.456	652.106	548.481	453.072	375.415	547.143	762.052	758.05	719.872	746.625	652.34	453.072	375.415	547.143	762.052	686.26	726.049	640.073	527.744
ILMN_2080751	ADNP2	ADNP homeobox 2	454.58	410.762	442.062	320.373	355.644	290.647	295.473	290.865	454.58	410.762	442.062	320.373	362.099	316.188	285.592	247.19	487.901	405.128	452.468	341.085	492.075	408.88	355.491	250.973	487.901	405.128	452.468	341.085	373.092	391.719	346.5	317.225
ILMN_1690352	ADO	2-aminoethanethiol dioxygenase	273.839	321.893	338.11	335.929	325.878	273.806	318.153	228.703	273.839	321.893	338.11	335.929	297.643	301.266	294.036	353.398	275.466	235.547	299.448	348.083	451.837	427.766	383.088	381.784	275.466	235.547	299.448	348.083	323.876	384.147	363.847	358.87
ILMN_1747227	ADORA1	adenosine A1 receptor	51.8553	122.392	48.0958	40.7859	23.3533	34.5266	73.7794	70.499	51.8553	122.392	48.0958	40.7859	7.71111	20.2468	51.032	102.336	48.8874	78.5824	37.2276	61.1983	45.3285	28.123	48.8169	140.439	48.8874	78.5824	37.2276	61.1983	22.1407	37.611	83.4901	212.245
ILMN_2275396	ADORA1	adenosine A1 receptor, transcript variant 1	5	5	5	5	5	5	5	5	5	5	5	5	5	5	5	5	5	5	5	5	5	5	5	5	5	5	5	5	5	5	5	5
ILMN_2373444	ADORA1	adenosine A1 receptor, transcript variant 1	5	5	5	5	5	5	5	5	5	5	5	5	5	5	5	5	5	5	5	5	8.38197	5	5	5	5	5	5	5	5	5	5	7.58386
ILMN_1807372	ADORA2A	adenosine A2a receptor	15.5863	5	6.88654	7.20258	24.0273	26.9957	19.1139	5.8178	15.5863	5	6.88654	7.20258	7.21732	14.2641	16.5276	13.1561	23.8569	8.98574	10.5916	26.2242	11.0868	13.4713	26.9436	38.6316	23.8569	8.98574	10.5916	26.2242	11.6558	29.0337	19.3186	28.6098
ILMN_1703946	ADORA2B	adenosine A2b receptor	41.0035	48.9864	63.9467	28.6957	83.0264	88.3586	59.4861	41.6782	41.0035	48.9864	63.9467	28.6957	41.4994	42.8068	33.2881	34.3066	61.7913	61.6974	73.359	39.2575	52.9966	42.5267	27.9269	27.9604	61.7913	61.6974	73.359	39.2575	41.2979	30.6275	35.1591	43.0201
ILMN_1733259	ADORA3	adenosine A3 receptor, transcript variant 3	5	5	5	5	5	6.27342	5	5	5	5	5	5	5	5	5	5	5	5	5	5	5	5	5.00786	5	5	5	5	5	5	5	5	5
ILMN_1730710	ADORA3	adenosine A3 receptor, transcript variant 2	5	5	5	5	5	5	5	5	5	5	5	5	5	5	6.1778	5	5	5	5	5	5	5	5	5	5	5	5	5	5	5	5	5.56183
ILMN_1793959	ADPGK	ADP-dependent glucokinase	151.217	159.07	151.34	126.949	116.765	123.75	117.77	106.696	151.217	159.07	151.34	126.949	127.84	137.287	96.4071	121.257	132.462	201.542	130.162	147.524	149.376	136.278	107.14	112.635	132.462	201.542	130.162	147.524	159.866	128.58	123.874	124.247
ILMN_1794512	ADPRH	ADP-ribosylarginine hydrolase	9.10613	14.5912	7.13657	9.70133	5.29317	20.8252	20.9602	16.157	9.10613	14.5912	7.13657	9.70133	13.048	7.21159	10.1236	14.6966	9.6916	5.7279	6.05907	24.1675	17.3468	11.3103	8.80709	13.1352	9.6916	5.7279	6.05907	24.1675	23.9274	10.312	10.0053	9.30413
ILMN_1788530	ADPRHL1	ADP-ribosylhydrolase like 1, transcript variant 1	5	8.39247	5	7.39111	5.11657	5.21323	23.943	84.0501	5	8.39247	5	7.39111	13.7701	12.1034	14.9135	60.1109	6.27669	6.17067	6.07356	11.8626	5	8.67925	5	25.1071	6.27669	6.17067	6.07356	11.8626	7.78264	5.81479	5.89389	25.6528
ILMN_1760335	ADPRHL1	ADP-ribosylhydrolase like 1, transcript variant 2	15.4993	24.229	23.9757	40.4158	35.9719	50.0247	282.099	970.099	15.4993	24.229	23.9757	40.4158	47.4269	40.9791	137.965	670.305	5	5	5	10.5895	5	5	50.175	516.76	5	5	5	10.5895	5.66678	9.48432	53.701	568.749
ILMN_1795788	ADPRHL1	ADP-ribosylhydrolase like 1, transcript variant 1	5	5	5	5	5	5	5.67894	25.3883	5	5	5	5	5	5	5	8.001	5	5	5	5	5	5	5	12.2255	5	5	5	5	5	5	5	19.8402
ILMN_1811480	ADPRHL2	ADP-ribosylhydrolase like 2	314.739	363.969	311.694	315.667	342.866	340.173	311.64	238.762	314.739	363.969	311.694	315.667	327.641	277.238	303.274	333.614	265.91	343.206	286.678	243.499	248.878	294.171	254.832	238.166	265.91	343.206	286.678	243.499	259.98	294.507	251.208	281.943
ILMN_1780551	ADRA1A	adrenergic, alpha-1A-, receptor, transcript variant 1	11.3518	5	7.4255	5	5.11	5	11.3713	5	11.3518	5	7.4255	5	5	5	5	5	5	5	5	5	5	5	5	5	5	5	5	5	5	5	6.97324	5
ILMN_1653821	ADRA1A	adrenergic, alpha-1A-, receptor, transcript variant 3	5	5	5	5	5	5	5	5	5	5	5	5	5	5	5	5	5	5	5	5	5	5	5	5	5	5	5	5	5	5	5	5
ILMN_1669227	ADRA1A	adrenergic, alpha-1A-, receptor, transcript variant 4	5	5	5	5	5	5	5	5	5	5	5	5	5	5	5	5	5	5	5	5	5	5	5	5	5	5	5	5	5	5	5	5
ILMN_1709167	ADRA1A	adrenergic, alpha-1A-, receptor, transcript variant 2	5	5	5	5	5	5	5	5	5	5	5	5	5	5	5	5	5	5	5	5.93299	6.16194	5	5	5	5	5	5	5.93299	5	5	7.4564	5
ILMN_1813598	ADRA1A	adrenergic, alpha-1A-, receptor, transcript variant 3	5	5	5	5	5	5	5	5	5	5	5	5	5	5	5	5	5	5	5	5	5	5	5	5	5	5	5	5	5	5	5	5.91876
ILMN_1679754	ADRA1B	adrenergic, alpha-1B-, receptor	5	10.5296	5	25.6229	30.5864	60.3295	71.6028	93.8325	5	10.5296	5	25.6229	65.1501	81.877	61.1544	66.2466	5	5	5	37.4701	66.5031	28.108	36.6947	15.071	5	5	5	37.4701	77.4999	31.5395	15.9869	19.5354
ILMN_1716421	ADRA1D	adrenergic, alpha-1D-, receptor	5	5	5	5	5	5	5	5	5	5	5	5	5	5	5	5	5	5	5	5	5	5	5	5	5	5	5	5	5	5	5	5
ILMN_1659371	ADRA2A	adrenergic, alpha-2A-, receptor	24.2838	10.4826	19.7312	10.2382	10.7439	23.6878	18.1481	9.61059	24.2838	10.4826	19.7312	10.2382	5	6.38804	7.63009	14.1295	47.3072	14.0672	12.9002	8.53306	26.6108	6.47546	23.5132	21.0965	47.3072	14.0672	12.9002	8.53306	12.767	15.7477	19.4493	11.9542
ILMN_1677868	ADRA2B	adrenergic, alpha-2B-, receptor	18.0605	10.9677	33.7873	17.1904	14.3701	15.186	9.41316	20.76	18.0605	10.9677	33.7873	17.1904	9.85619	11.4533	5	20.4629	13.188	13.4472	7.57324	21.6871	25.4193	22.057	16.8896	16.6802	13.188	13.4472	7.57324	21.6871	22.9609	11.4719	23.4761	28.2002
ILMN_1707445	ADRA2C	PREDICTED: adrenergic, alpha-2C-, receptor	5	5	5	5	5	5	5	5	5	5	5	5	5	5	5	5	5	5	5	5	5	5	5	5	5	5	5	5	5	5	5	5
ILMN_1733963	ADRA2C	PREDICTED: adrenergic, alpha-2C-, receptor	5	26.7325	31.667	5	5	5	13.3767	5	5	26.7325	31.667	5	5	5	5	5	7.93327	7.82466	37.5729	8.57183	5	5	5	5.79814	7.93327	7.82466	37.5729	8.57183	5	5	5	5.92653
ILMN_1804255	ADRB1	adrenergic, beta-1-, receptor	5	5	5	5.38698	5	5	6.04205	5	5	5	5	5.38698	5	5	5	5	8.7038	5	9.00463	5	5	10.5526	5	8.64725	8.7038	5	9.00463	5	5	6.85559	6.12439	5
ILMN_1695590	ADRB2	adrenergic, beta-2-, receptor, surface	22.7666	6.55273	9.2713	17.4213	5.79804	12.2774	25.9523	51.6986	22.7666	6.55273	9.2713	17.4213	5	7.64075	19.0221	55.0781	27.0214	13.2138	16.9072	20.2702	11.5146	10.9241	10.3339	39.9596	27.0214	13.2138	16.9072	20.2702	17.3752	5	6.45475	61.7473
ILMN_1694007	ADRB3	adrenergic, beta-3-, receptor	5	5	5	5	5	5	12.7841	9.93849	5	5	5	5	5	8.68356	31.5169	52.2643	5	5	5	5	5	5	5	5.98935	5	5	5	5	5	11.253	5	5
ILMN_1673330	ADRBK1	adrenergic, beta, receptor kinase 1	5	5	5	5	5	5	5	5	5	5	5	5	5.84573	5	5	5	5	8.34859	5	5	5	5	5	5	5	8.34859	5	5	5	5	5	5
ILMN_3307926	ADRBK1	adrenergic, beta, receptor kinase 1	417.388	492.15	568.04	422.481	381.652	410.843	396.046	404.038	417.388	492.15	568.04	422.481	373.517	354.477	510.3	401.19	441.276	440.355	616.247	486.868	584.542	540.943	606.497	543.431	441.276	440.355	616.247	486.868	545.031	558.481	584.859	515.234
ILMN_1668900	ADRBK2	adrenergic, beta, receptor kinase 2	18.51	5	5	5	5	5	5	5	18.51	5	5	5	5	5	5	5	5	5	5	6.72002	5	5	5	5	5	5	5	6.72002	5	5	5	5
ILMN_1760143	ADRM1	adhesion regulating molecule 1, transcript variant 2	1148.25	1413.99	862.5	613.21	569.256	746.699	742.41	782.872	1148.25	1413.99	862.5	613.21	550.148	666.659	660.213	756.494	617.959	1080.35	622.683	399.829	327.015	367.158	317.709	327.39	617.959	1080.35	622.683	399.829	337.287	360.709	323.58	383.085
ILMN_2389013	ADRM1	adhesion regulating molecule 1, transcript variant 2	403.555	448.069	273.163	185.514	177.946	217.532	243.741	192.964	403.555	448.069	273.163	185.514	169.762	186.518	187.553	181.351	144.088	366.982	196.21	127.908	95.2983	98.8385	99.0908	84.703	144.088	366.982	196.21	127.908	109.809	92.4517	97.9546	114.594
ILMN_1790757	ADSL	adenylosuccinate lyase	2417.72	2511.77	1680.57	1597.52	1307.95	1208.29	1277.45	1226.27	2417.72	2511.77	1680.57	1597.52	1475.38	1221.6	1417.88	1244.71	2207.18	3882.34	2438.72	1977.21	1686.15	1816.44	1427.99	1191.91	2207.18	3882.34	2438.72	1977.21	1572.01	1476.56	1410.57	1502.56
ILMN_2092664	ADSS	adenylosuccinate synthase	758.096	764.37	861.953	708.283	646.279	538.813	589.633	612.71	758.096	764.37	861.953	708.283	680.277	756.697	467.85	579.466	1042.35	934.745	956.861	680.9	709.712	741.202	458.127	398.793	1042.35	934.745	956.861	680.9	651.621	622.939	600.613	478.538
ILMN_1778796	ADSS	adenylosuccinate synthase	233.3	245.268	223.136	249.379	196.983	109.257	168.974	249.927	233.3	245.268	223.136	249.379	148.213	228.663	203.026	162.583	481.124	355.551	385.585	200.912	244.863	285.947	178.379	159.515	481.124	355.551	385.585	200.912	265.481	203.189	242.848	168.54
ILMN_1749804	ADSSL1	adenylosuccinate synthase like 1, transcript variant 1	5	5.09931	7.17134	13.6612	5	5	5	5	5	5.09931	7.17134	13.6612	5	5.21927	5	5	5	5	5	5	5	5	5	5	5	5	5	5	5	5	5	5
ILMN_1720235	ADSSL1	adenylosuccinate synthase like 1, transcript variant 2	98.4693	96.296	114.819	113.152	139.162	159.559	213.622	229.373	98.4693	96.296	114.819	113.152	142.936	151.08	148.858	204.273	72.0008	31.7358	120.793	107.123	108.123	114.55	88.3	138.314	72.0008	31.7358	120.793	107.123	117.103	85.1362	155.35	236.751
ILMN_2240009	ADSSL1	adenylosuccinate synthase like 1, transcript variant 2	21.5811	25.1271	19.84	29.2597	12.1317	11.1524	7.68997	21.1398	21.5811	25.1271	19.84	29.2597	17.3979	10.1731	6.19221	5.81341	18.8702	28.9242	33.5632	12.7615	19.7608	14.0447	17.5424	15.9979	18.8702	28.9242	33.5632	12.7615	16.5487	24.6848	23.5788	15.8543
ILMN_1736178	AEBP1	AE binding protein 1	126.938	98.8174	111.58	105.678	136.564	155.543	228.972	217.238	126.938	98.8174	111.58	105.678	150.916	183.86	197.512	268.093	101.641	79.3452	109.365	125.029	134.042	92.8797	170.232	211.577	101.641	79.3452	109.365	125.029	150.87	175.179	200.301	191.132
ILMN_1803376	AEBP2	AE binding protein 2	235.412	122.504	189.439	171.366	206.324	140.576	119.563	98.0971	235.412	122.504	189.439	171.366	179.384	165.08	121.329	111.995	312.772	152.417	197.345	214.994	168.859	164.03	173.477	124.243	312.772	152.417	197.345	214.994	155.304	167.87	155.692	107.107
ILMN_3240321	AEN	apoptosis enhancing nuclease	182.472	179.573	112.175	44.2683	40.145	49.7442	57.6713	43.2498	182.472	179.573	112.175	44.2683	31.5173	43.5648	52.9323	37.9153	184.819	238.553	121.317	79.2566	64.7538	49.5172	31.8078	29.4221	184.819	238.553	121.317	79.2566	72.9277	47.8719	42.7266	42.6243
ILMN_1707958	AES	amino-terminal enhancer of split, transcript variant 1	5	5	5	5	5	5	5	5	5	5	5	5	5	5	5	5	10.791	5	5	5	5	5	5	5	10.791	5	5	5	5	5	5	5
ILMN_1712944	AES	amino-terminal enhancer of split, transcript variant 2	551.809	278.282	235.607	172.419	348.755	462.539	626.717	669.766	551.809	278.282	235.607	172.419	332.816	387.47	476.681	579.334	394.23	212.082	352.803	400.384	563.182	684.97	889.068	848.527	394.23	212.082	352.803	400.384	457.761	703.418	734.983	839.711
ILMN_2333107	AES	amino-terminal enhancer of split, transcript variant 3	160.386	84.8507	44.6765	32.7531	74.8203	123.654	152.616	217.636	160.386	84.8507	44.6765	32.7531	56.0324	84.8116	147.592	166.566	162.734	78.4918	189.179	162.114	192.35	242.45	382.093	295.312	162.734	78.4918	189.179	162.114	163.381	222.655	265.776	316.903
ILMN_1701998	AFAP1	actin filament associated protein 1, transcript variant 2	31.8565	27.7248	70.458	115.751	58.0986	74.0039	89.0629	95.2481	31.8565	27.7248	70.458	115.751	99.7758	83.2392	87.3554	99.8674	98.1916	53.7913	111.254	258.799	135.437	130.263	161.889	299.123	98.1916	53.7913	111.254	258.799	107.849	113.569	121.999	142.392
ILMN_1651235	AFAP1	actin filament associated protein 1, transcript variant 2	5	5	6.30413	5	5	5	5	5	5	5	6.30413	5	5	5	5	5	5	5	5	5	5	5	5	5	5	5	5	5	5	5	5	5
ILMN_1660424	AFAP1	actin filament associated protein 1, transcript variant 1	5	5	5	5	5	5	5	5	5	5	5	5	5	5	5	5	5	5	5	5	5	5	5	5	5	5	5	5	5	5	5	5
ILMN_1694140	AFAP1L1	actin filament associated protein 1-like 1	7.64547	8.11848	16.7783	18.2629	5	5.49461	17.7645	27.5439	7.64547	8.11848	16.7783	18.2629	6.28801	8.4707	29.6023	58.3893	24.5245	11.8321	32.5474	119.965	6.89466	27.131	41.1183	90.0937	24.5245	11.8321	32.5474	119.965	24.6884	23.5363	96.778	131.73
ILMN_1730995	AFAP1L2	actin filament associated protein 1-like 2, transcript variant 1	5	30.5293	16.5673	258.531	734.538	467.059	571.946	461.546	5	30.5293	16.5673	258.531	935.924	672.756	593.102	326.756	32.4607	29.9849	19.2329	33.1784	178.17	70.2796	114.855	81.7471	32.4607	29.9849	19.2329	33.1784	411.895	532.71	290.139	326.828
ILMN_2404917	AFAP1L2	actin filament associated protein 1-like 2, transcript variant 2	5	6.31236	10.6984	116.512	255.569	196.413	230.906	217.407	5	6.31236	10.6984	116.512	351.989	253.294	272.777	146.514	13.2974	15.3181	5.45603	9.00683	72.6701	34.3966	43.1615	18.9082	13.2974	15.3181	5.45603	9.00683	198.101	204.679	119.88	132.423
ILMN_1702696	AFAR3	aflatoxin B1 aldehyde reductase 3	10.2324	26.3771	20.6942	11.3442	5.57355	5	9.24852	5	10.2324	26.3771	20.6942	11.3442	6.43105	15.0762	5	5	16.509	5	24.2843	11.3192	9.20254	8.3245	6.87227	9.87662	16.509	5	24.2843	11.3192	5	7.6888	5	5.57647
ILMN_1769563	AFARP1	AKR7 family pseudogene, non-coding RNA.	5	5	5	5	5	5	5	5	5	5	5	5	5	5	5	5	5	5	5	5	5	5	5	5	5	5	5	5	5	5	5	5
ILMN_2084562	AFARP1	AKR7 family pseudogene, non-coding RNA.	5	7.86041	7.95686	6.78617	7.30046	5	5.1931	5	5	7.86041	7.95686	6.78617	5	5	5	5	5	5	5	5	5	5.9431	5	5	5	5	5	5	5	5	5	5
ILMN_2129015	AFF1	AF4/FMR2 family, member 1	90.1906	85.0392	75.754	87.0627	106.281	90.8983	90.0966	68.8463	90.1906	85.0392	75.754	87.0627	84.9361	85.4816	65.1831	77.5841	201.647	122.723	253.137	191.777	146.995	105.819	138.51	219.182	201.647	122.723	253.137	191.777	165.413	143.815	189.708	189.877
ILMN_1673119	AFF1	AF4/FMR2 family, member 1	5	9.51209	5	5	5	9.18684	5.30603	5	5	9.51209	5	5	7.69415	5.17708	7.67632	5	13.8324	5	22.9202	16.5951	13.6647	6.98828	5	11.7285	13.8324	5	22.9202	16.5951	18.1244	11.3111	5.13165	16.9681
ILMN_1725889	AFF2	AF4/FMR2 family, member 2	15.0386	15.0289	18.0541	39.8007	73.2857	161.212	138.935	182.772	15.0386	15.0289	18.0541	39.8007	57.123	87.7487	115.594	179.612	5.98019	20.1904	11.4525	42.1788	62.3169	108.701	216.139	383.358	5.98019	20.1904	11.4525	42.1788	38.4019	73.1781	92.5615	131.091
ILMN_1775235	AFF3	AF4/FMR2 family, member 3, transcript variant 2	5	23.4874	14.7718	97.9226	52.062	38.2429	68.86	79.7325	5	23.4874	14.7718	97.9226	90.5484	48.0488	65.2338	82.5578	5	16.318	15.929	71.8913	88.0683	65.6722	70.5793	100.49	5	16.318	15.929	71.8913	52.7623	45.3059	42.22	106.507
ILMN_1677951	AFF3	AF4/FMR2 family, member 3, transcript variant 2	5	5	5	5	5	5	5	5	5	5	5	5	5	5	5	5	5	5	5	5	5	5	5	5	5	5	5	5	5	5	5	5
ILMN_1708502	AFF4	AF4/FMR2 family, member 4	185.601	176.83	202.65	241.708	219.403	222.354	248.796	292.517	185.601	176.83	202.65	241.708	243.736	290.002	263.697	292.542	227.269	198.908	220.229	248.653	344.958	323.641	315.914	310.317	227.269	198.908	220.229	248.653	291.755	294.697	296.613	311.434
ILMN_1699172	AFG3L1	AFG3 ATPase family gene 3-like 1, transcript variant 1, non-coding RNA.	10.6229	5	5.32458	5	6.19323	5	5	5.41467	10.6229	5	5.32458	5	5	5.10798	11.3561	6.14478	5	5.86393	5	6.73669	5	5	5	5	5	5.86393	5	6.73669	5	5	5	5
ILMN_1705447	AFG3L1	AFG3 ATPase family gene 3-like 1, transcript variant 2	89.5298	76.905	72.9129	60.3152	72.1622	59.8275	67.47	76.1014	89.5298	76.905	72.9129	60.3152	81.291	89.6184	70.7575	80.0493	75.1653	80.6973	73.1117	89.4982	52.9006	81.5564	64.4686	61.0014	75.1653	80.6973	73.1117	89.4982	68.8351	53.0168	37.4273	42.3481
ILMN_2295698	AFG3L1	AFG3 ATPase family gene 3-like 1, transcript variant 3, non-coding RNA.	13.0385	5	5	5	11.6196	9.06979	5	5	13.0385	5	5	5	5	5	5	5	11.627	5	6.5393	7.44564	5.73503	7.98755	9.14447	5	11.627	5	6.5393	7.44564	5	8.23515	8.45987	5
ILMN_2409898	AFG3L1	AFG3 ATPase family gene 3-like 1, transcript variant 3, non-coding RNA.	5	5	5	5	5	5	5	5	5	5	5	5	5	5	5	5	5	5	5	5	7.34273	5	5	5	5	5	5	5	5	5	5	5
ILMN_2066124	AFG3L2	AFG3 ATPase family gene 3-like 2, nuclear gene encoding mitochondrial protein	743.808	848.493	536.535	707.781	662.511	559.394	656.167	753.777	743.808	848.493	536.535	707.781	775.587	636.584	606.57	575.951	1114.89	990.898	812.2	807.438	466.512	380.133	496.073	549.711	1114.89	990.898	812.2	807.438	799.224	627.923	706.552	822.927
ILMN_1777797	AFM	afamin	5	5	5	5	5	5	5	5	5	5	5	5	5	5	5	5	5	5	5	5	5	5	5	5	5	5	5	5	5	5	5	5
ILMN_2095653	AFMID	arylformamidase	7.88061	15.128	5.13406	8.89313	13.8094	12.976	5.24373	5	7.88061	15.128	5.13406	8.89313	7.16973	7.17723	5.30178	5	27.4514	39.421	45.7657	30.1252	35.4605	31.2491	37.9983	22.4975	27.4514	39.421	45.7657	30.1252	49.1594	19.3271	34.8299	33.4537
ILMN_1707551	AFMID	arylformamidase	103.203	82.9677	79.2993	146.954	108.585	105.246	92.4808	113.278	103.203	82.9677	79.2993	146.954	123.539	89.643	63.4114	75.9709	53.2687	69.4343	48.1371	61.3198	65.8492	44.2793	48.423	41.3295	53.2687	69.4343	48.1371	61.3198	91.2444	88.1111	91.4739	82.9068
ILMN_1782204	AFP	alpha-fetoprotein	30.7761	9.94438	5	5	5	41.1505	81.1502	193.429	30.7761	9.94438	5	5	5	53.6086	140.352	397.591	34.1796	24.4312	5	5	33.9841	749.982	636.511	574.959	34.1796	24.4312	5	5	5	5	35.9025	749.337
ILMN_2402766	AFTPH	aftiphilin, transcript variant 2	84.944	84.9227	67.764	71.0504	82.6662	66.6342	85.9211	60.9428	84.944	84.9227	67.764	71.0504	57.9084	76.9704	94.2354	89.2025	140.774	103.51	100.243	103.948	110.635	106.025	106.344	113.43	140.774	103.51	100.243	103.948	98.9579	106.249	133.849	131.899
ILMN_2342841	AFTPH	aftiphilin, transcript variant 1	68.3284	80.2973	56.4381	56.0815	64.6252	77.2111	62.7831	64.2921	68.3284	80.2973	56.4381	56.0815	51.7812	61.424	51.1824	75.7588	124.513	89.3961	89.9292	76.397	72.5686	90.2111	67.111	89.5637	124.513	89.3961	89.9292	76.397	57.5431	78.6497	96.8957	98.0476
ILMN_1767722	AFTPH	aftiphilin, transcript variant 1	5	5	5	5	5	5	5	5	5	5	5	5	5	5	5	5	6.23955	5	5.97433	7.47369	5	7.46872	5	5	6.23955	5	5.97433	7.47369	5	5	5	6.30923
ILMN_1802631	AGA	aspartylglucosaminidase	55.5988	58.92	57.4532	50.2488	64.7543	78.9542	65.7474	52.9307	55.5988	58.92	57.4532	50.2488	95.1109	82.5446	59.0237	50.3033	38.6848	41.2697	53.4148	74.5235	64.1857	70.5245	47.2901	33.2698	38.6848	41.2697	53.4148	74.5235	62.1053	51.1954	36.9016	20.0804
ILMN_2318481	AGAP1	ArfGAP with GTPase domain, ankyrin repeat and PH domain 1, transcript variant 1	5	5.73193	5	5	5	5	5	5	5	5.73193	5	5	5	5	5	5	5	5	5	5	5	5	5	5	5	5	5	5	5	5	5	5
ILMN_2245223	AGAP1	ArfGAP with GTPase domain, ankyrin repeat and PH domain 1, transcript variant 1	5	5	5	5	5	5	5	5	5	5	5	5	5	5.33002	5	5	5	5.24521	5	5	5	5	5	5	5	5.24521	5	5	6.29312	6.16886	5	5
ILMN_3238543	AGAP11	ankyrin repeat and GTPase domain Arf GTPase activating protein 11	5	11.9411	5	5	5	5	5	5	5	11.9411	5	5	5	5	5	5	5	5	5	5	5	5	5	5	5	5	5	5	5	5	5	5
ILMN_1735591	AGAP2	ArfGAP with GTPase domain, ankyrin repeat and PH domain 2, transcript variant 2	5	5	5	5	5	5	5	5	5	5	5	5	5	5	5.16147	5	5	5	5	5	5	5	5	5	5	5	5	5	5	5	5	5
ILMN_2362126	AGAP3	ArfGAP with GTPase domain, ankyrin repeat and PH domain 3, transcript variant 2	7.14635	5	13.9576	7.43868	5	5	8.50199	5	7.14635	5	13.9576	7.43868	5	5	6.52664	6.95445	5	5	5	5.79416	5	5	5	7.09326	5	5	5	5.79416	5.69239	5	5	5.22721
ILMN_2269136	AGAP3	ArfGAP with GTPase domain, ankyrin repeat and PH domain 3, transcript variant 2	131.945	130.755	135.847	127.994	112.085	123.732	160.334	153.468	131.945	130.755	135.847	127.994	102.862	118.179	161.513	123.355	56.6824	81.9632	54.4704	61.3698	70.3473	54.0743	60.6192	59.8165	56.6824	81.9632	54.4704	61.3698	69.2663	58.2264	78.0177	97.8147
ILMN_3239130	AGAP6	ArfGAP with GTPase domain, ankyrin repeat and PH domain 6	60.868	67.7736	39.3697	45.4234	44.8156	51.8775	56.4602	50.0416	60.868	67.7736	39.3697	45.4234	45.7921	50.9365	49.8689	46.7552	76.398	42.8282	47.9757	51.3434	49.7781	48.312	78.1374	48.7042	76.398	42.8282	47.9757	51.3434	55.2848	57.9327	41.3113	53.7074
ILMN_2120103	AGAP7	ArfGAP with GTPase domain, ankyrin repeat and PH domain 7	5	5	5	5	5	5	5	5	5	5	5	5	5	5.41904	5	5	5	5	8.35573	5	5	5	5	5	5	5	8.35573	5	5	5	6.13597	5.16935
ILMN_3242883	AGAP8	ArfGAP with GTPase domain, ankyrin repeat and PH domain 8	281.252	214.395	220.975	230.209	212.207	229.044	246.814	230.803	281.252	214.395	220.975	230.209	282.503	233.052	258.075	273.78	220.381	145.941	153.85	190.184	178.589	148.471	177.94	172.841	220.381	145.941	153.85	190.184	192.464	202.869	166.951	177.122
ILMN_1887648	AGBL1	ATP/GTP binding protein-like 1	5	5	5	5	5	7.73388	5	5	5	5	5	5	5	5	5	5	5	5	5	5	5	5	5	5	5	5	5	5	5	5	13.8385	5
ILMN_2100055	AGBL1	ATP/GTP binding protein-like 1	5	5	5	5	5	5	5	5	5	5	5	5	5	5	5	5	5	5	5	5	5	5	5	5	5	5	5	5	5	5	5	5
ILMN_1688627	AGBL2	ATP/GTP binding protein-like 2	5	5	7.29027	5	5	5	5	5	5	5	7.29027	5	5	5	5	5	7.42707	5	5	5	5	5	5	5	7.42707	5	5	5	5	5	5	5
ILMN_1672767	AGBL3	ATP/GTP binding protein-like 3	5	5	5	9.04961	5	5	5	5	5	5	5	9.04961	5	5	5	5	5	5	5	5	5	5	5	5	5	5	5	5	5	5	5	5
ILMN_2196642	AGBL4	ATP/GTP binding protein-like 4	5	5	5	8.00747	11.7225	5	5	6.82407	5	5	5	8.00747	24.8941	14.4826	26.1482	16.6743	5	5	5	5	5	5	5	5.45649	5	5	5	5	7.54779	5	5	5
ILMN_2290776	AGBL5	ATP/GTP binding protein-like 5, transcript variant 1	41.2242	47.5539	46.572	103.041	103.983	96.3412	71.6976	40.7885	41.2242	47.5539	46.572	103.041	109.148	89.8951	54.9222	62.0483	53.7804	24.3271	83.0777	139.362	133.677	142.743	135.009	92.7277	53.7804	24.3271	83.0777	139.362	140.515	123.982	126.767	70.7179
ILMN_2308689	AGBL5	ATP/GTP binding protein-like 5, transcript variant 3	347.685	317.3	443.153	514.809	608.616	460.239	464.183	473.494	347.685	317.3	443.153	514.809	636.182	456.69	508.146	410.88	408.103	281.217	501.822	601.971	511.048	490.907	606.939	466.274	408.103	281.217	501.822	601.971	568.455	520.187	506.214	476.346
ILMN_1777182	AGC1	aggrecan 1, transcript variant 1	5	5	5	5	5	5	5	5	5	5	5	5	5	5	5	5	5	5	5	5	5	5	5	5	5	5	5	5	5	5	5	5
ILMN_1690829	AGER	advanced glycosylation end product-specific receptor, transcript variant 1	5	5	5	5	5	5	5	5	5	5	5	5	5	5	5	5	5	5	5	5	5	5	5	5	5	5	5	5	5	5	5	5
ILMN_1729777	AGER	advanced glycosylation end product-specific receptor, transcript variant 1	5	5	5	5	5	5	6.55682	5	5	5	5	5	5	5	7.0995	5	5	5	5	5.4832	5	5	5	5	5	5	5	5.4832	5	5	5	5
ILMN_2257015	AGER	advanced glycosylation end product-specific receptor, transcript variant 1	6.82842	5	7.06691	5	5.79025	9.90806	10.2794	17.0861	6.82842	5	7.06691	5	5.14013	10.5326	5.6789	5	5.38016	5	11.7296	5	8.03932	8.71281	8.05393	7.9293	5.38016	5	11.7296	5	5	5.61258	5	5
ILMN_3181215	AGFG1	ArfGAP with FG repeats 1, transcript variant 2	38.4376	24.7347	25.3409	28.4228	21.2026	10.8162	13.2511	16.6111	38.4376	24.7347	25.3409	28.4228	15.6392	21.5977	17.0194	21.9479	59.5857	50.1676	51.1258	52.6463	44.6139	56.2727	34.7516	39.4856	59.5857	50.1676	51.1258	52.6463	34.5938	35.0156	37.926	43.2232
ILMN_3260345	AGFG1	ArfGAP with FG repeats 1, transcript variant 4	148.395	108.64	101.453	78.8383	91.4156	76.4981	56.219	66.1991	148.395	108.64	101.453	78.8383	87.803	75.1765	70.802	63.5013	176.739	197.506	183.771	172.679	147.729	173.939	132.387	159.609	176.739	197.506	183.771	172.679	111.312	130.382	120.219	173.145
ILMN_1703228	AGFG2	ArfGAP with FG repeats 2	15.8	14.8716	26.8541	12.589	9.09137	15.6833	7.03607	10.6115	15.8	14.8716	26.8541	12.589	5	5	7.93523	14.0361	10.1152	20.9323	28.588	5	9.21555	14.6839	12.2845	19.7351	10.1152	20.9323	28.588	5	25.4257	17.7705	10.4579	23.2574
ILMN_1652023	AGFG2	ArfGAP with FG repeats 2	12.1889	5	5	5	5	5.11315	5	5	12.1889	5	5	5	5.67827	5	7.07041	5	7.94772	6.502	15.7355	5	5.84604	7.31754	5	5	7.94772	6.502	15.7355	5	11.7798	5	5.82547	5
ILMN_1776153	AGGF1	angiogenic factor with G patch and FHA domains 1	24.686	32.6745	42.6065	28.4083	34.872	38.6517	40.0876	31.1615	24.686	32.6745	42.6065	28.4083	32.793	33.3385	36.1681	36.4626	34.715	24.6867	38.6029	33.4074	34.7584	37.9397	26.0569	34.4353	34.715	24.6867	38.6029	33.4074	34.1976	34.7396	37.3515	48.1988
ILMN_2064917	AGGF1	angiogenic factor with G patch and FHA domains 1	240.32	221.63	247.118	261.549	338.435	335.145	266.143	270.088	240.32	221.63	247.118	261.549	330.327	307.878	323.025	293.342	312.927	230.449	348.244	303.993	424.112	438.364	415.121	427.607	312.927	230.449	348.244	303.993	344.431	232.156	385.703	435.252
ILMN_1772645	AGK	acylglycerol kinase	272.598	235.118	231.855	187.679	210.047	199.957	171.676	176.438	272.598	235.118	231.855	187.679	208.924	174.77	202.577	157.076	238.917	266.94	244.514	205.039	232.251	260.026	215.569	208.516	238.917	266.94	244.514	205.039	213.185	199.7	198.987	190.913
ILMN_2274377	AGL	amylo-1, 6-glucosidase, 4-alpha-glucanotransferase, transcript variant 5	5	5	5	5	5	5.51584	7.06518	5	5	5	5	5	5	5	5	5	5	5	5	5	5	5	5	5	5	5	5	5	5	5	5	5
ILMN_1680343	AGL	amylo-1, 6-glucosidase, 4-alpha-glucanotransferase, transcript variant 1	7.11341	6.31446	5	6.69351	5	5	5.43932	5	7.11341	6.31446	5	6.69351	5	5	12.4661	5	16.2074	5	5	9.28081	5	6.08625	5	5	16.2074	5	5	9.28081	5	5	5	5
ILMN_1775082	AGL	amylo-1, 6-glucosidase, 4-alpha-glucanotransferase, transcript variant 6	5	5	5	5	5.26399	5	5	5	5	5	5	5	6.01373	5	5	5	8.199	5	7.0048	5	5	5	5	5	8.199	5	7.0048	5	5	5	5	5
ILMN_1750235	AGL	amylo-1, 6-glucosidase, 4-alpha-glucanotransferase, transcript variant 5	5	5	10.1842	5	5	5	5	5	5	5	10.1842	5	7.02738	5	7.18846	5	5	5	5	9.30026	5	5	5	5	5	5	5	9.30026	5.30548	5	6.26313	5.10647
ILMN_2277492	AGL	amylo-1, 6-glucosidase, 4-alpha-glucanotransferase, transcript variant 6	5	5	5	5	5	5	5	5	5	5	5	5	5	5	5	5	5	5	5	5	5	5	5	5	5	5	5	5	5	5	5	5
ILMN_2371825	AGL	amylo-1, 6-glucosidase, 4-alpha-glucanotransferase, transcript variant 5	294.585	272.839	322.79	371.484	502.296	422.92	472.151	501.086	294.585	272.839	322.79	371.484	421.614	412.735	316.641	415.14	367.996	234.542	382.834	866.854	683.236	383.076	362.686	484.021	367.996	234.542	382.834	866.854	729.389	1028.54	1060.52	1128.51
ILMN_1717468	AGL	amylo-1, 6-glucosidase, 4-alpha-glucanotransferase, transcript variant 4	7.7174	5	5	5	5	5	5	6.54159	7.7174	5	5	5	5	5	5.55428	5	5	5	5	5	5	5	5	5	5	5	5	5	5	5	8.57241	5
ILMN_1664006	AGL	amylo-1, 6-glucosidase, 4-alpha-glucanotransferase, transcript variant 1	67.7498	56.6956	63.8108	75.386	82.3318	83.983	92.9575	101.305	67.7498	56.6956	63.8108	75.386	75.8605	65.2045	85.7308	70.3449	108.019	76.9721	127.528	352.417	272.832	159.707	129.593	142.789	108.019	76.9721	127.528	352.417	282.65	334.84	456.204	494.37
ILMN_1707169	AGMAT	agmatine ureohydrolase	38.4504	37.8832	17.1108	15.5719	20.421	13.1701	12.5209	5.53625	38.4504	37.8832	17.1108	15.5719	5	6.22239	5	19.4912	7.94637	21.1941	5	5	5	5	5	5	7.94637	21.1941	5	5	5	10.0625	5	5.25383
ILMN_1697790	AGPAT1	1-acylglycerol-3-phosphate O-acyltransferase 1, transcript variant 1	5	5	5	5	5.9128	5	5	5	5	5	5	5	5	5	5	5	5	5	5	5	5	5	5	5	5	5	5	5	5	5	5	5
ILMN_1779109	AGPAT1	1-acylglycerol-3-phosphate O-acyltransferase 1, transcript variant 2	5	5	5	5	5	5	5	5	5	5	5	5	5	5	5	5	5	5	5	5	5	5	5	5	5	5	5	5	5	5	5	5
ILMN_1679520	AGPAT1	1-acylglycerol-3-phosphate O-acyltransferase 1, transcript variant 1	205.972	166.133	135.944	146.583	181.327	176.855	194.025	226.497	205.972	166.133	135.944	146.583	203.534	188.011	152.78	226.261	168.27	170.253	160.248	178.636	219.249	237.355	298.37	356.721	168.27	170.253	160.248	178.636	204.458	202.793	231.973	258.217
ILMN_2377430	AGPAT2	1-acylglycerol-3-phosphate O-acyltransferase 2, transcript variant 2	176.453	207.92	158.23	126.894	90.1913	97.8051	143.753	152.365	176.453	207.92	158.23	126.894	105.96	90.9549	115.896	129.179	89.2854	110.869	131.617	127.478	78.0973	78.077	145.751	126.606	89.2854	110.869	131.617	127.478	143.486	148.186	131.473	123.476
ILMN_1732176	AGPAT2	1-acylglycerol-3-phosphate O-acyltransferase 2, transcript variant 1	95.3881	91.1316	62.8334	37.5711	53.3021	33.7006	66.7862	65.4991	95.3881	91.1316	62.8334	37.5711	48.3675	54.9048	44.0489	53.4552	41.4437	60.1172	60.6935	56.7135	43.972	34.0988	60.0529	63.8796	41.4437	60.1172	60.6935	56.7135	63.9828	56.5371	51.9095	54.6342
ILMN_1681081	AGPAT2	1-acylglycerol-3-phosphate O-acyltransferase 2, transcript variant 1	89.2899	79.9168	60.8155	53.0937	29.1706	39.7614	43.379	64.3708	89.2899	79.9168	60.8155	53.0937	39.1603	40.9877	52.3434	51.605	32.628	64.2569	58.674	58.4689	34.3543	26.3339	44.2259	41.792	32.628	64.2569	58.674	58.4689	63.7894	57.4323	52.406	46.8607
ILMN_1661373	AGPAT3	1-acylglycerol-3-phosphate O-acyltransferase 3, transcript variant 2	5	5	5	5	5	5	5	5	5	5	5	5	5	5	6.14392	5	5	5	5	5	15.8401	13.5029	7.69027	5	5	5	5	5	5	7.22715	5	5
ILMN_2288175	AGPAT3	1-acylglycerol-3-phosphate O-acyltransferase 3, transcript variant 1	5	5	5	5	5	5	5	5	5	5	5	5	5	5	5	5	5	5	5	5	5	5	5	5	5	5	5	5	5	5	5	5
ILMN_1654010	AGPAT3	1-acylglycerol-3-phosphate O-acyltransferase 3	5	5	5	5.15094	5.66049	5.372	5	12.8312	5	5	5	5.15094	5	7.65056	5.63275	8.83775	5	5	7.74242	5	8.6906	15.3822	8.76931	7.125	5	5	7.74242	5	8.57816	8.88508	12.4541	9.06978
ILMN_1732672	AGPAT4	1-acylglycerol-3-phosphate O-acyltransferase 4, transcript variant 2	5	5	5.6172	5.19521	5	5	5	5	5	5	5.6172	5.19521	5	5	5.87912	5	5	5	5	5	5	5	5	5	5	5	5	5	5	5	5	5
ILMN_1730504	AGPAT4	1-acylglycerol-3-phosphate O-acyltransferase 4	171.748	120.957	164.92	237.256	337.075	346.709	211.645	271.083	171.748	120.957	164.92	237.256	288.027	326.048	310.91	235.159	219.586	135.887	236.596	518.073	350.579	329.514	332.838	318.504	219.586	135.887	236.596	518.073	399.434	400.854	337.045	347.308
ILMN_1662049	AGPAT5	1-acylglycerol-3-phosphate O-acyltransferase 5	220.882	155.541	118.45	108.163	100.389	78.5396	65.9185	58.0804	220.882	155.541	118.45	108.163	65.725	70.06	87.375	50.7303	297.715	330.343	203.94	149.455	150.444	116.671	76.2547	75.8925	297.715	330.343	203.94	149.455	121.296	135.34	138.539	113.157
ILMN_1740752	AGPAT6	1-acylglycerol-3-phosphate O-acyltransferase 6	24.9878	37.0544	19.1006	25.9349	23.7058	11.2191	25.9208	11.7104	24.9878	37.0544	19.1006	25.9349	24.2042	20.3142	38.6191	19.5307	39.059	64.2855	43.4375	49.8427	22.0278	25.3441	27.8872	26.7106	39.059	64.2855	43.4375	49.8427	29.8129	36.6015	25.6846	33.8569
ILMN_1794875	AGPAT9	1-acylglycerol-3-phosphate O-acyltransferase 9	5	34.5048	15.0991	5.26881	14.1453	5	6.04382	11.8087	5	34.5048	15.0991	5.26881	5.68588	5	5.49897	5	14.8478	30.2848	8.37609	5	5	5	5	11.2451	14.8478	30.2848	8.37609	5	5	5	5	10.6205
ILMN_1698209	AGPS	alkylglycerone phosphate synthase	222.198	287.443	236.656	238.95	205.936	183.288	164.324	194.737	222.198	287.443	236.656	238.95	203.287	180.13	147.809	155.223	259.785	232.407	275.917	261.045	251.286	220.656	165.021	133.678	259.785	232.407	275.917	261.045	236.394	203.185	202.274	154.075
ILMN_3307841	AGR2	anterior gradient homolog 2	5	5	5	5	5	5	5	5	5	5	5	5	5	5	5	5	5	5	5	5	5	5	5	5	5	5	5	5	5	5	5	5
ILMN_1814151	AGR2	anterior gradient homolog 2	5	5	6.18555	5	5	5	5	9.67772	5	5	6.18555	5	5	5	5	5	5.18854	5	5	5	5	5	5	5	5.18854	5	5	5	5	6.84035	5	5
ILMN_1728787	AGR3	anterior gradient homolog 3	5	12.3908	6.26488	7.87045	8.73302	10.7317	6.00882	5.09345	5	12.3908	6.26488	7.87045	6.15518	14.656	5	6.44484	14.045	11.9532	17.3386	5.93216	7.0423	12.54	5	9.9222	14.045	11.9532	17.3386	5.93216	6.13688	6.88126	5.19485	5
ILMN_2050246	AGR3	anterior gradient homolog 3	5.26653	5	5	5	5	5	5	5	5.26653	5	5	5	5	5	5	5	5	5	5	5	5	5	5	5	5	5	5	5	5	5	5	5
ILMN_1770454	AGRN	agrin	214.568	150.723	190.413	193.477	181.727	202.585	244.376	239.639	214.568	150.723	190.413	193.477	211.564	206.608	189.835	239.695	216.823	105.139	145.512	171.105	175.837	174.702	242.862	169.992	216.823	105.139	145.512	171.105	265.969	276.404	291.279	265.735
ILMN_2234605	AGRN	agrin	5	5	5	5	5	5	5	5	5	5	5	5	5	5	5	5	5.96522	5	5	5	5	5	5	5	5.96522	5	5	5	5.91573	5	5	5
ILMN_1770336	AGRP	agouti related protein homolog, transcript variant 1	5	5	5	5	5	5	5	5	5	5	5	5	5	5	5	5	5	5	5	5	5	5	5	5	5	5	5	5	5	5	5	5
ILMN_1714253	AGRP	agouti related protein homolog, transcript variant 2	5	5	5	5	5	5	5	5	5	5	5	5	5	6.21986	5	5	5	5	5	5	5	5	5	5	5	5	5	5	5	5	5	5
ILMN_1813530	AGT	angiotensinogen	5	5	5	5	5	5	5	12.6157	5	5	5	5	5	11.046	5	8.63523	5	5	5	5	8.69237	12.6776	7.23485	9.86825	5	5	5	5	5	5	5	8.70754
ILMN_1718071	AGTPBP1	ATP/GTP binding protein 1	337.582	284.599	344.163	320.167	314.427	208.161	254.189	195.632	337.582	284.599	344.163	320.167	363.468	311.685	247.417	217.432	385.913	246.248	422.639	390.559	320.057	315.445	228.411	255.065	385.913	246.248	422.639	390.559	324.452	333.925	297.402	204.675
ILMN_2223922	AGTPBP1	ATP/GTP binding protein 1	15.1134	12.4263	13.5041	15.3432	14.9935	5	7.13793	7.53916	15.1134	12.4263	13.5041	15.3432	13.7078	12.651	7.94389	7.60325	27.2083	25.8026	28.6206	32.6295	36.4444	26.9735	23.3436	28.0617	27.2083	25.8026	28.6206	32.6295	20.8777	35.0714	19.1706	20.0389
ILMN_2341343	AGTR1	angiotensin II receptor, type 1, transcript variant 3	5.76774	5	8.70947	5	5	5	5	5	5.76774	5	8.70947	5	5	9.652	9.52582	7.36276	5	10.547	6.81969	5	11.4499	5	5	13.3906	5	10.547	6.81969	5	5	5	6.68304	5.37603
ILMN_1814327	AGTR1	angiotensin II receptor, type 1, transcript variant 1	5	7.12429	5.90331	5	5	5	5	5	5	7.12429	5.90331	5	5	5	6.38102	6.16527	5	9.05902	9.4182	5	5	5	7.16092	17.3572	5	9.05902	9.4182	5	5	5	5	5
ILMN_1775634	AGTR2	angiotensin II receptor, type 2	5	5	5	5	5	5	5	5	5	5	5	5	5	5	5	5	5	5	5	5	5	5	6.97616	5	5	5	5	5	5	5	5	8.00384
ILMN_2307656	AGTRAP	angiotensin II receptor-associated protein, transcript variant 2	125.781	108.715	88.5189	103.834	113.012	93.0853	99.6496	72.4459	125.781	108.715	88.5189	103.834	120.47	84.1223	56.8992	71.1555	78.191	54.3882	80.2287	87.4422	71.1989	70.9829	55.0625	25.1735	78.191	54.3882	80.2287	87.4422	82.0909	61.5701	45.3906	34.7802
ILMN_1802458	AGTRAP	angiotensin II receptor-associated protein, transcript variant 4	122.434	130.22	108.561	122.538	104.14	95.0925	96.4535	83.0995	122.434	130.22	108.561	122.538	115.181	77.8682	63.2456	56.8636	51.4244	50.1683	72.5782	85.1067	64.6035	60.8981	63.5465	41.5714	51.4244	50.1683	72.5782	85.1067	65.7715	64.4323	56.2829	52.231
ILMN_1709796	AGXT	alanine-glyoxylate aminotransferase	5	5	5	5	5	5	5	5	5	5	5	5	5	5	5	5	5	5	5	5	6.38855	5	5.79787	5	5	5	5	5	5	5	5	5
ILMN_1783963	AGXT2	alanine-glyoxylate aminotransferase 2, nuclear gene encoding mitochondrial protein	5	5	5	5	5	5	5	5	5	5	5	5	5	5	5	5	5	6.19194	5	5	5	5	5	5	5	6.19194	5	5	5	5	5	5
ILMN_1757807	AGXT2L1	alanine-glyoxylate aminotransferase 2-like 1	16.6042	5	5	8.95067	22.696	5	5	5	16.6042	5	5	8.95067	27.5832	5	5	5	5	10.6358	10.207	14.2368	19.9377	5	6.24661	5	5	10.6358	10.207	14.2368	96.8709	24.3828	11.1417	5
ILMN_2134801	AGXT2L1	alanine-glyoxylate aminotransferase 2-like 1	5	5	5	5	5	5	5	5	5	5	5	5	8.91755	5	5	5	5	5	5	5	7.74326	5	5	5	5	5	5	5	42.4758	5	5	5
ILMN_1673529	AGXT2L2	alanine-glyoxylate aminotransferase 2-like 2	55.018	28.4276	60.3907	80.6177	83.9316	65.0683	68.8605	69.7229	55.018	28.4276	60.3907	80.6177	76.3116	80.2213	80.9568	68.237	51.8893	15.3522	47.741	78.0712	49.4221	57.0201	95.763	86.0077	51.8893	15.3522	47.741	78.0712	80.5098	65.3162	65.9747	71.8855
ILMN_1686370	AGXT2L2	alanine-glyoxylate aminotransferase 2-like 2	5	5	5	15.3689	15.2427	19.32	18.6989	24.9392	5	5	5	15.3689	5	17.831	15.581	14.2872	5	5	5	17.6085	5	6.57985	7.36717	9.43926	5	5	5	17.6085	10.7855	6.40386	10.0446	12.0786
ILMN_1809139	AHCTF1	AT hook containing transcription factor 1	197.312	176.079	179.665	146.568	157.425	161.789	126.047	146.563	197.312	176.079	179.665	146.568	170.393	181.777	152.009	162.035	249.981	268.959	229.601	191.996	186.587	214.312	155.078	181.936	249.981	268.959	229.601	191.996	163.738	168.867	151.311	137.698
ILMN_1666679	AHCTF1	PREDICTED: AT hook containing transcription factor 1	5	5	5	5	5	5	5	5	5	5	5	5	5	5	5	5	5	5	5	5	5	5	5	5	5	5	5	5	5	5	5	5
ILMN_1747504	AHCTF1	AT hook containing transcription factor 1	76.05	117.974	74.2241	52.8522	41.9331	43.8689	42.2039	37.1056	76.05	117.974	74.2241	52.8522	50.5483	40.6473	65.3335	33.5007	147.257	157.469	106.17	86.5513	64.0092	65.0803	54.7216	42.3482	147.257	157.469	106.17	86.5513	64.5941	60.6588	55.2971	45.5084
ILMN_1657862	AHCY	S-adenosylhomocysteine hydrolase	2210.94	2308.43	2076.02	1819.14	2045.59	1590.4	1588.35	1955.56	2210.94	2308.43	2076.02	1819.14	1699.88	1685.44	2030.09	2027.85	2351.43	2268.38	2009.54	1889.16	1767.66	1813.1	1534.08	1144.02	2351.43	2268.38	2009.54	1889.16	1773.62	1604.78	1418.74	1238.19
ILMN_1770412	AHCYL1	adenosylhomocysteinase-like 1	669.396	613.465	817.236	763.248	1068.97	838.905	787.339	736.811	669.396	613.465	817.236	763.248	726.976	728.175	644.051	591.282	970.811	628.491	773.792	850.353	1392.97	1466.2	973.936	1003.41	970.811	628.491	773.792	850.353	921.257	1067.52	1169.57	1149.48
ILMN_1712786	AHCYL2	S-adenosylhomocysteine hydrolase-like 2	67.8426	70.8007	48.7947	58.072	72.4782	64.2521	68.2165	70.6374	67.8426	70.8007	48.7947	58.072	81.2049	60.438	55.8918	78.3292	91.0711	71.2836	62.3671	74.7293	67.5873	68.1299	69.5744	71.8268	91.0711	71.2836	62.3671	74.7293	62.2674	46.6791	59.4248	62.6858
ILMN_1680111	AHDC1	AT hook, DNA binding motif, containing 1	10.4627	23.7571	12.8317	42.6122	42.8367	32.9778	36.7273	50.0267	10.4627	23.7571	12.8317	42.6122	43.3462	28.3949	43.6577	44.6157	5	5.11095	10.5391	19.6599	20.0102	19.1882	22.839	25.9622	5	5.11095	10.5391	19.6599	27.5688	20.5542	21.9984	27.0268
ILMN_1791006	AHI1	Abelson helper integration site 1	24.2686	34.8182	24.4226	35.7947	56.5056	57.5215	59.4369	76.6154	24.2686	34.8182	24.4226	35.7947	69.7604	63.7572	54.5334	69.1382	31.8794	34.7899	46.4733	71.6321	49.5043	66.5595	66.1143	72.8866	31.8794	34.7899	46.4733	71.6321	51.2919	56.1975	41.4047	57.9138
ILMN_1792495	AHNAK	AHNAK nucleoprotein, transcript variant 1	5	5	5	26.4924	18.7411	7.84046	15.3784	13.0731	5	5	5	26.4924	34.9731	15.8588	7.1871	19.6436	5	5	5.17514	5	5	5	5	5	5	5	5.17514	5	10.3363	11.1401	5.84636	7.4302
ILMN_1752159	AHNAK	AHNAK nucleoprotein, transcript variant 2	7.51215	5	11.2297	47.7151	36.5792	33.1155	29.4177	29.706	7.51215	5	11.2297	47.7151	52.7569	42.676	29.3693	33.002	5	5	13.2154	22.3332	19.6297	5.6277	17.4678	13.5886	5	5	13.2154	22.3332	21.1208	44.9694	30.2404	14.0011
ILMN_1714567	AHNAK	AHNAK nucleoprotein, transcript variant 1	66.1812	204.026	293.68	845.863	984.025	1064.88	1561.88	1267.12	66.1812	204.026	293.68	845.863	1191.6	1597.62	1268.64	1123.43	37.1292	37.847	170.78	610.552	560.901	340.643	593.89	533.468	37.1292	37.847	170.78	610.552	703.585	723.477	486.892	581.681
ILMN_3243156	AHNAK2	AHNAK nucleoprotein 2	17.8552	5	5.76591	5	5	5	5	8.94722	17.8552	5	5.76591	5	5	5	5	5	38.9201	5	14.4055	19.981	12.4134	5	9.04127	66.339	38.9201	5	14.4055	19.981	15.3181	12.0459	54.1158	236.098
ILMN_2162799	AHR	aryl hydrocarbon receptor	7.20294	14.4122	5	5	6.51739	9.96849	8.94163	5	7.20294	14.4122	5	5	11.7879	5	5	9.77775	7.88666	18.4213	9.88163	9.31572	5	5	5.52223	5	7.88666	18.4213	9.88163	9.31572	13.2169	5.53357	5	11.7351
ILMN_1812640	AHR	aryl hydrocarbon receptor	1463.51	1561.33	1484.47	1794.78	1756.55	1456.07	1774.62	1390.88	1463.51	1561.33	1484.47	1794.78	1807.32	1543.09	1823.99	1921.92	1234.58	753.905	824.942	1005.2	1005.85	1074.65	1343.75	1295.16	1234.58	753.905	824.942	1005.2	1188.25	1278.74	903.013	1215.36
ILMN_1782679	AHRR	aryl-hydrocarbon receptor repressor	5	5	5	5	5	5	5	5	5	5	5	5	5	5	5	5	5	5	5	5	5	5	5	5	5	5	5	5	5	5	5	5
ILMN_1703617	AHSA1	AHA1, activator of heat shock 90kDa protein ATPase homolog 1	490.081	746.593	537.409	407.192	355.611	405.5	391.625	370.982	490.081	746.593	537.409	407.192	395.754	444.068	357.877	382.824	521.157	893.044	382.559	313.904	478.613	351.239	309.388	384.438	521.157	893.044	382.559	313.904	358.695	335.264	298.036	337.44
ILMN_1798308	AHSA2	AHA1, activator of heat shock 90kDa protein ATPase homolog 2	171.788	127.825	190.693	253.209	277.22	330.959	258.852	341.198	171.788	127.825	190.693	253.209	296.389	294.36	288.675	224.517	304.167	95.9471	286.942	296.853	231.427	181.312	243.486	219.478	304.167	95.9471	286.942	296.853	271.614	255.12	239.24	192.324
ILMN_1730625	AHSG	alpha-2-HS-glycoprotein	5	5	5	5	17.5364	5	5	5	5	5	5	5	5	5	5	6.66945	6.9596	5	5	5	5	5	5	5	6.9596	5	5	5	5	5	5	5
ILMN_1696512	AHSP	alpha hemoglobin stabilizing protein	5	26.7653	12.2777	9.07198	14.0663	12.1466	11.6511	12.2741	5	26.7653	12.2777	9.07198	9.95538	6.58395	5	8.45276	12.7463	40.9477	31.6435	21.2744	28.3435	21.6655	8.30763	6.445	12.7463	40.9477	31.6435	21.2744	13.2291	10.7912	7.32838	12.9864
ILMN_2164164	AICDA	activation-induced cytidine deaminase	6.52071	5.75988	13.1292	5	15.4738	5	5	5	6.52071	5.75988	13.1292	5	5	5	5	5	5	5	8.72336	9.55068	5	5	5	5	5	5	8.72336	9.55068	5	5	5	5.01622
ILMN_3240117	AIDA	axin interactor, dorsalization associated	1264.22	1450.27	1541.35	1192.73	1246.49	1078.82	1054.84	1066.71	1264.22	1450.27	1541.35	1192.73	1236.1	1090.88	1174.4	1121.38	1546.32	1869	1979.76	1959.32	1598	1546.05	1460.37	1233.11	1546.32	1869	1979.76	1959.32	1540.13	1563.24	1450.9	1431.53
ILMN_1771827	AIF1	allograft inflammatory factor 1, transcript variant 2	5	5	5	5	5	5	5	5	5	5	5	5	5	5	16.6191	7.99029	5	5	5	5	11.2191	5	5	5	5	5	5	5	5	5	8.40935	5
ILMN_1792473	AIF1	allograft inflammatory factor 1, transcript variant 1	49.4761	19.134	57.6816	52.2688	41.8886	36.7199	29.2491	16.8247	49.4761	19.134	57.6816	52.2688	39.1058	38.0781	24.109	25.7297	54.1887	48.0305	72.7231	71.7317	54.0067	33.1777	30.7712	39.6066	54.1887	48.0305	72.7231	71.7317	35.2372	28.943	62.6098	37.9024
ILMN_1703538	AIF1	allograft inflammatory factor 1, transcript variant 3	7.00743	5	9.57877	10.442	5	5.74195	5	10.2029	7.00743	5	9.57877	10.442	8.40618	6.37452	5.58093	5	19.7181	5	7.39556	17.4237	9.06655	5.10643	10.1931	12.5081	19.7181	5	7.39556	17.4237	14.1146	5	7.82927	9.43181
ILMN_3246401	AIF1L	allograft inflammatory factor 1-like, transcript variant 1	3449.51	2920.19	2504.54	3093.48	2442.34	1924.85	1823.26	1185.49	3449.51	2920.19	2504.54	3093.48	2503.01	2050.36	1894.91	1205.51	2748.27	2515.12	2796.99	3381.1	3935.84	4248.54	2917.52	1610.17	2748.27	2515.12	2796.99	3381.1	2907.57	2830.6	2663.15	1686.01
ILMN_1770725	AIF1L	allograft inflammatory factor 1-like, transcript variant 1	399.992	402.728	356.386	380.798	316.572	232.93	184.277	124.992	399.992	402.728	356.386	380.798	319.511	229.701	142.838	89.8718	268.86	234.517	261.702	304.391	327.939	356.733	212.983	113.914	268.86	234.517	261.702	304.391	276.354	276.883	199.828	119.854
ILMN_2313821	AIFM1	apoptosis-inducing factor, mitochondrion-associated, 1, nuclear gene encoding mitochondrial protein, transcript variant 3	717.058	824.811	717.566	684.753	687.631	704.827	939.177	771.112	717.058	824.811	717.566	684.753	816.04	622.588	753.98	778.262	626.814	686.817	571.283	516.673	480.852	574.497	515.488	784.151	626.814	686.817	571.283	516.673	596.04	469.963	709.764	1176.69
ILMN_1668408	AIFM1	apoptosis-inducing factor, mitochondrion-associated, 1, nuclear gene encoding mitochondrial protein, transcript variant 3	250.324	263.162	203.989	258.319	207.79	269.018	334.714	342.007	250.324	263.162	203.989	258.319	248.918	247.395	275.729	300.295	216.05	212.868	186.664	183.818	189.108	183.356	149.203	250.445	216.05	212.868	186.664	183.818	153.513	154.127	185.882	341.207
ILMN_1717357	AIFM1	apoptosis-inducing factor, mitochondrion-associated, 1, nuclear gene encoding mitochondrial protein, transcript variant 1	133.843	124.694	99.5768	86.4561	79.683	105.276	126.404	165.484	133.843	124.694	99.5768	86.4561	100.194	80.0692	137.173	122.182	98.0293	116.857	105.747	84.6314	68.028	84.2878	71.2222	103.211	98.0293	116.857	105.747	84.6314	75.8654	54.4988	96.3896	135.545
ILMN_1667183	AIFM1	apoptosis-inducing factor, mitochondrion-associated, 1, nuclear gene encoding mitochondrial protein, transcript variant 2	21.0101	13.879	24.8844	29.416	35.6703	35.0698	28.6569	28.1111	21.0101	13.879	24.8844	29.416	36.7686	54.9562	28.4332	14.1197	27.6464	32.0658	19.8573	53.6478	52.0891	52.8893	37.6157	36.3686	27.6464	32.0658	19.8573	53.6478	45.1623	53.0199	46.2518	26.6203
ILMN_1712639	AIFM2	apoptosis-inducing factor, mitochondrion-associated, 2, nuclear gene encoding mitochondrial protein	5	5.61513	5	6.0633	11.7891	5	5	5	5	5.61513	5	6.0633	5	5	5	5.96523	5	5	14.3527	5	5	5	5	5	5	5	14.3527	5	5	5	5	5
ILMN_1704173	AIFM3	apoptosis-inducing factor, mitochondrion-associated, 3, nuclear gene encoding mitochondrial protein, transcript variant 2	6.51883	5	7.9159	5.27147	5.23126	17.038	8.66986	5	6.51883	5	7.9159	5.27147	5	5	5	15.5841	5.53126	5	8.0132	8.24038	5	5.04354	5	5	5.53126	5	8.0132	8.24038	5	5	5.96373	5
ILMN_1797974	AIG1	androgen-induced 1	172.934	114.959	118.464	110.125	157.447	185.746	170.978	211.532	172.934	114.959	118.464	110.125	131.852	159.52	137.049	181.37	166.574	75.1525	46.2295	93.5445	98.2953	92.9591	89.6562	118.008	166.574	75.1525	46.2295	93.5445	87.4556	90.6147	101.709	103.382
ILMN_1688625	AIM1	absent in melanoma 1	11.5475	5	5.11375	5.77242	8.47887	5	5.27243	5.57256	11.5475	5	5.11375	5.77242	5	7.73867	5	5	31.4835	14.1395	8.91738	5	11.0887	8.12769	5	5.13676	31.4835	14.1395	8.91738	5	7.23676	5.87264	7.45216	5
ILMN_3307874	AIM1L	absent in melanoma 1-like	30.2979	71.2301	36.6081	11.0675	5	5	11.0285	5	30.2979	71.2301	36.6081	11.0675	5	5	5	9.06566	37.2236	41.2897	25.827	19.0403	14.2311	9.22667	10.4954	5	37.2236	41.2897	25.827	19.0403	17.1612	11.1301	10.8789	6.80786
ILMN_2113340	AIM1L	absent in melanoma 1-like	21.6744	30.628	17.1496	14.8799	5	5	5	5	21.6744	30.628	17.1496	14.8799	9.90663	5.59241	5	5.61109	27.3646	21.9266	5	6.45678	5	5	5	5	27.3646	21.9266	5	6.45678	5.05999	11.7583	5.15586	5
ILMN_1776916	AIM1L	absent in melanoma 1-like	5	5	5	5	5	5	5	5	5	5	5	5	5	5	5	5	5	5	5	5	5	5	5	5	5	5	5	5	5	5	5	5
ILMN_1669557	AIM1L	absent in melanoma 1-like	21.7418	40.5501	22.7349	10.0966	5	5	7.60962	5	21.7418	40.5501	22.7349	10.0966	5	7.2378	8.53316	5	23.0449	23.4118	12.6287	5	5	6.9444	5	5	23.0449	23.4118	12.6287	5	10.3492	5	5	7.07439
ILMN_1681301	AIM2	absent in melanoma 2	24.872	24.4202	21.5451	22.7306	30.4042	22.1533	25.2423	20.7603	24.872	24.4202	21.5451	22.7306	17.2474	26.2301	22.5974	22.5386	7.42488	22.882	30.1241	10.566	48.8521	43.2942	51.3409	29.3044	7.42488	22.882	30.1241	10.566	32.2363	40.3582	37.3676	17.846
ILMN_2214232	AIM2	absent in melanoma 2	11.293	5	5	5	5	5	5	5	11.293	5	5	5	5	5	5	5	5	5	5	5	5	5	5	5	5	5	5	5	5	5	5	5
ILMN_1673252	AIMP2	aminoacyl tRNA synthetase complex-interacting multifunctional protein 2	1288.67	1697.85	1143.17	940.154	623.9	825.923	842.629	872.957	1288.67	1697.85	1143.17	940.154	827.949	836.276	785.942	741.292	1093.97	2334.08	1248	1154.7	779.048	761.574	562.409	734.237	1093.97	2334.08	1248	1154.7	857.658	741.65	696.554	1167.89
ILMN_2103841	AIP	aryl hydrocarbon receptor interacting protein	137.547	153.736	138.909	197.745	176.735	159.998	161.342	151.595	137.547	153.736	138.909	197.745	180.448	183.296	168.495	153.022	119.737	80.3331	129.173	110.591	118.609	128.3	141.194	129.144	119.737	80.3331	129.173	110.591	156.33	125.316	137.465	124.498
ILMN_2415292	AIPL1	aryl hydrocarbon receptor interacting protein-like 1, transcript variant 2	5	5	5	5	5	5	5	5	5	5	5	5	5	5	5	5	5	5	5	5	5	5	5	5	5	5	5	5	5	5	5	5
ILMN_2368268	AIPL1	aryl hydrocarbon receptor interacting protein-like 1, transcript variant 1	5	7.24504	5	5	5	5	5.57867	5.07452	5	7.24504	5	5	5	5	6.14826	5	5.09124	5	5	5	5	5	5	5	5.09124	5	5	5	5	5	5	5
ILMN_2261519	AIRE	autoimmune regulator, transcript variant AIRE-1	3304.8	3249.28	3594.05	3673.77	3346.66	3687	4399.82	3212.68	3304.8	3249.28	3594.05	3673.77	4059.18	3391.59	4448.69	4641.85	2476.59	1865.14	2110.24	2623.02	2327.46	2261.82	2617.93	2685.97	2476.59	1865.14	2110.24	2623.02	2577.24	2593.14	2058.47	3056.47
ILMN_1670282	AIRE	autoimmune regulator, transcript variant AIRE-2	5	5	5	5	5	5	5	5	5	5	5	5	5	5	5	5	5	5	5	5	5	5	5	5	5	5	5	5	5	5	5	5
ILMN_1791236	AIRE	autoimmune regulator, transcript variant AIRE-1	5	5	5	5	5	5	5	5.1185	5	5	5	5	5	5	5	5	5	5	5	5	5	5	5	5	5	5	5	5	8.65624	5	5	5
ILMN_2242299	AJAP1	adherens junctions associated protein 1, transcript variant 2	5.60298	5	7.64687	5	5	10.2119	5	5	5.60298	5	7.64687	5	5	5	5	5	5	5.54812	6.97817	5.16992	5	22.6103	5	5	5	5.54812	6.97817	5.16992	5	5.85541	5	5
ILMN_1723521	AJAP1	adherens junctions associated protein 1, transcript variant 1	11.3145	36.5104	5	5	6.07533	5.84622	5	5	11.3145	36.5104	5	5	5	5.33361	5	5	5	29.6244	5	5	5	5	5	5	5	29.6244	5	5	5	5	5	5
ILMN_2312764	AJAP1	adherens junctions associated protein 1, transcript variant 2	36.2992	41.3288	18.7683	16.6449	23.4842	8.91661	9.14427	14.4305	36.2992	41.3288	18.7683	16.6449	12.8134	13.233	39.8293	5	9.27426	21.2661	17.3055	13.6959	5	5	8.80199	18.2311	9.27426	21.2661	17.3055	13.6959	5.8666	5.57815	12.6724	8.51221
ILMN_1779965	AK1	adenylate kinase 1	62.8073	46.4616	56.0252	57.3395	52.7563	76.5793	139.312	193.187	62.8073	46.4616	56.0252	57.3395	57.2549	67.6731	98.6766	191.84	23.4897	17.5149	44.1557	23.6813	27.9546	43.7979	55.4139	149.395	23.4897	17.5149	44.1557	23.6813	29.5342	43.7504	56.968	170.932
ILMN_1655645	AK2	adenylate kinase 2, transcript variant AK2B	51.2938	47.9472	55.7116	41.2183	18.3099	26.8298	10.8877	19.1491	51.2938	47.9472	55.7116	41.2183	25.0511	28.4748	26.7591	25.7906	30.3446	64.4435	36.5388	24.5656	12.1679	20.4141	15.2544	13.8584	30.3446	64.4435	36.5388	24.5656	13.8618	12.155	5	11.1583
ILMN_1670542	AK2	adenylate kinase 2, transcript variant AK2A	319.55	437.574	329.802	310.673	220.426	337.64	358.931	368.079	319.55	437.574	329.802	310.673	200.592	313.629	256	326.986	571.016	611.413	422.521	302.277	249.555	349.612	305.691	348.577	571.016	611.413	422.521	302.277	283.848	264.751	295.077	424.332
ILMN_1716053	AK2	adenylate kinase 2, transcript variant AK2A	531.712	604.606	581.484	473.342	382.939	522.736	534.056	553.57	531.712	604.606	581.484	473.342	364.262	435.692	393.609	436.841	745.033	766.174	592.558	438.592	400.412	448.414	382.56	426.421	745.033	766.174	592.558	438.592	464.366	385.202	385.931	515.927
ILMN_3236458	AK2P2	PREDICTED: adenylate kinase 2 pseudogene 2	42.5231	56.998	41.9769	47.1724	46.9255	56.6691	50.0165	20.3817	42.5231	56.998	41.9769	47.1724	55.7951	47.5581	48.7212	43.5051	30.8965	35.881	23.1217	18.9957	30.4728	21.737	30.6974	28.0048	30.8965	35.881	23.1217	18.9957	37.7932	48.3279	37.324	34.6996
ILMN_1778173	AK3	adenylate kinase 3, nuclear gene encoding mitochondrial protein	396.847	297.94	383.563	381.478	490.2	473.808	466.384	740.483	396.847	297.94	383.563	381.478	555.221	574.653	606.072	660.435	632.081	408.177	494.184	482.023	657.986	759.274	782.703	796.688	632.081	408.177	494.184	482.023	587.494	555.686	750.512	919.198
ILMN_1798249	AK3L1	adenylate kinase 3-like 1, nuclear gene encoding mitochondrial protein, transcript variant 7	153.192	74.1102	98.835	50.3072	44.3967	51.5562	36.3416	19.6146	153.192	74.1102	98.835	50.3072	52.2433	40.6669	45.953	30.7058	117.026	225.291	155.623	78.4317	149.016	98.8492	94.761	69.2514	117.026	225.291	155.623	78.4317	109.858	121.782	123.098	100.067
ILMN_2338038	AK3L1	adenylate kinase 3-like 1, nuclear gene encoding mitochondrial protein, transcript variant 6	487.372	287.304	300.563	157.759	187.862	127.401	133.069	83.7327	487.372	287.304	300.563	157.759	150.089	139.482	111.237	97.587	557.533	974.452	582.399	302.838	459.807	361.132	295.331	200.944	557.533	974.452	582.399	302.838	358.77	359.923	388.094	318.351
ILMN_1686522	AK3L1	adenylate kinase 3-like 1, nuclear gene encoding mitochondrial protein, transcript variant 7	7.1509	5	5	5	5.0244	5	5	5.10156	7.1509	5	5	5	5	5	5	5	12.1038	5	5	5	6.99188	5	5	5	12.1038	5	5	5	5	5	5	5
ILMN_1764090	AK3L1	adenylate kinase 3-like 1, nuclear gene encoding mitochondrial protein, transcript variant 7	387.339	213.078	295.161	145.42	147.87	143.154	110.314	95.0247	387.339	213.078	295.161	145.42	160.51	128.723	131.503	92.9829	334.748	572.778	389.191	269.216	500.336	397.95	294.975	207.395	334.748	572.778	389.191	269.216	321.629	343.81	427.321	364.544
ILMN_1656593	AK5	adenylate kinase 5, transcript variant 1	5	5	5	5	5	5	5	5	5	5	5	5	5	5	5	5	8.16226	5	5	5.0814	5	5	5	5	8.16226	5	5	5.0814	9.02112	5	5	5
ILMN_2283473	AK5	adenylate kinase 5, transcript variant 2	5	5	5	5	5	5	5	5	5	5	5	5	5	5	5	5	5	5	5	5	5	5	5	5	5	5	5	5	5	5	5	5
ILMN_2387712	AK5	adenylate kinase 5, transcript variant 2	5	5	5	7.22188	10.8694	5	5	5	5	5	5	7.22188	5	5	6.39769	5	5.34034	6.8827	5	5.07855	5	5	5	7.3637	5.34034	6.8827	5	5.07855	7.45435	5	6.24474	5
ILMN_1684305	AK7	adenylate kinase 7	5	5	5	5	5	5	5	5	5	5	5	5	5	5	5	5	5	5	5	5	5	5	5	5	5	5	5	5	5	5	5	5
ILMN_1662598	AKAP1	A kinase anchor protein 1, nuclear gene encoding mitochondrial protein, transcript variant 2	5	5	5	5	5	5	5	5	5	5	5	5	5	5	5	5	5	5	5	5	5	5	8.58274	5	5	5	5	5	5	5	5	5
ILMN_1712530	AKAP1	A kinase anchor protein 1, nuclear gene encoding mitochondrial protein	61.7148	60.7122	51.364	35.9452	24.9671	39.3277	46.5957	46.0512	61.7148	60.7122	51.364	35.9452	27.226	33.082	26.2851	35.5536	78.8737	87.7592	41.5243	26.6763	48.4291	48.615	35.0885	61.4268	78.8737	87.7592	41.5243	26.6763	33.0339	34.3605	50.2582	66.4541
ILMN_1718808	AKAP10	A kinase anchor protein 10, nuclear gene encoding mitochondrial protein	20.9139	17.6381	27.724	28.7839	18.5271	19.4674	21.1834	16.8204	20.9139	17.6381	27.724	28.7839	26.2775	19.9473	25.8619	19.5082	43.7146	25.5353	39.9721	26.9537	28.5918	35.6655	25.8167	35.6167	43.7146	25.5353	39.9721	26.9537	26.1597	33.9543	16.8575	36.2373
ILMN_2280189	AKAP11	A kinase anchor protein 11, transcript variant 2	9.77552	11.421	8.6824	17.8382	15.5953	14.1991	10.67	8.16284	9.77552	11.421	8.6824	17.8382	24.1075	5	5.96382	10.5373	5	5	5	5	9.8395	5	5	5.67884	5	5	5	5	5	7.94865	5	5
ILMN_1693220	AKAP11	A kinase anchor protein 11	89.4493	84.7293	100.967	105.718	124.147	113.909	145.667	158.743	89.4493	84.7293	100.967	105.718	137.996	165.916	140.564	182.035	168.493	121.812	97.3384	151.861	169.681	183.311	138.192	176.749	168.493	121.812	97.3384	151.861	138.307	137.598	200.955	220.688
ILMN_1735539	AKAP11	A kinase anchor protein 11, transcript variant 2	7.60951	5	5	8.95147	5	5	11.611	8.9576	7.60951	5	5	8.95147	9.92093	5	10.2345	10.1088	5	5	8.3405	5	5	6.84232	5	5	5	5	8.3405	5	5	5	5	5
ILMN_2293758	AKAP11	A kinase anchor protein 11	227.693	188.277	249.126	216.952	258.447	245.179	269.941	316.208	227.693	188.277	249.126	216.952	260.549	292.716	331.598	324.551	279.778	212.395	218.663	242.185	324.318	330.597	273.028	339.726	279.778	212.395	218.663	242.185	251.653	333.564	375.25	382.053
ILMN_1783818	AKAP11	A kinase anchor protein 11	5	5	9.97674	5	5	5	5	6.38371	5	5	9.97674	5	5	5	5	5	5	5	5	5	5	5	5	5	5	5	5	5	6.71579	5	5	5
ILMN_1715532	AKAP12	A kinase anchor protein 12, transcript variant 1	19.4784	36.7807	23.422	11.508	19.5303	39.6848	23.8881	6.4686	19.4784	36.7807	23.422	11.508	18.8297	39.0667	49.7425	43.9261	6.88725	10.0329	10.9971	11.3121	9.31603	5	5	13.0589	6.88725	10.0329	10.9971	11.3121	5.93832	20.881	9.21374	5
ILMN_1684836	AKAP12	A kinase anchor protein 12, transcript variant 2	81.4723	161.805	126.539	90.2184	128.725	184.386	209.975	152.612	81.4723	161.805	126.539	90.2184	116.41	246.718	226.793	300.141	150.53	116.467	116.141	121.863	95.4669	114.482	74.2184	133.148	150.53	116.467	116.141	121.863	96.8926	127.865	131.689	73.4153
ILMN_2308950	AKAP12	A kinase anchor protein 12, transcript variant 1	78.9377	149.902	132.384	90.0808	80.7645	148.253	171.841	132.158	78.9377	149.902	132.384	90.0808	93.6447	216.854	227.186	232.904	140.032	118.123	109.876	99.9994	126.468	144.135	100.327	148.824	140.032	118.123	109.876	99.9994	104.292	149.941	120.402	94.3439
ILMN_1686846	AKAP12	A kinase anchor protein 12, transcript variant 2	5	5	5	5	5	6.98674	5	5	5	5	5	5	5	5	6.16993	5.81975	6.94109	10.0927	5	5	6.51134	11.8264	7.62755	5	6.94109	10.0927	5	5	5	7.05366	7.80512	5
ILMN_1752247	AKAP13	A kinase anchor protein 13, transcript variant 1	9.97866	5	5	14.4315	24.2505	25.2202	27.8094	17.0054	9.97866	5	5	14.4315	21.0964	20.0984	16.7742	27.7525	5	5	8.11808	5.99035	5	10.9205	5	6.12431	5	5	8.11808	5.99035	7.40416	16.5119	5	5
ILMN_2396956	AKAP13	A kinase anchor protein 13, transcript variant 2	198.895	147.689	188.757	213.758	272.262	232.158	218.358	216.494	198.895	147.689	188.757	213.758	256.731	277.745	337.717	279.275	241.923	228.403	308.187	321.305	359.834	361.446	410.826	514.916	241.923	228.403	308.187	321.305	365.089	330.871	406.527	540.66
ILMN_1709101	AKAP13	A kinase anchor protein 13, transcript variant 3	33.7901	41.7287	35.6119	35.0925	54.0269	28.9484	36.0364	38.3644	33.7901	41.7287	35.6119	35.0925	27.2792	47.2345	41.4505	39.1933	48.9076	44.0933	47.5783	41.5817	45.3067	46.1775	63.5081	67.9641	48.9076	44.0933	47.5783	41.5817	47.943	59.1337	52.9892	82.5524
ILMN_1673542	AKAP14	A kinase anchor protein 14, transcript variant 3	5	5	5	5	5	5	5	5	5	5	5	5	5	5	5	5	5.71426	5	5	5	5	5	5	5	5.71426	5	5	5	5	5	5	5
ILMN_1679987	AKAP14	A kinase anchor protein 14, transcript variant 1	5	5	5	5	5	5	5	5	5	5	5	5	5	5	5	5	9.5502	5	5	5	5	5	5	5	9.5502	5	5	5	5	5	5	5
ILMN_1802537	AKAP14	A kinase anchor protein 14, transcript variant 1	5	5	5	5	5	5	5	5	5	5	5	5	5	5	5	5	5	5	5	5	5	5	5	5	5	5	5	5	5	5	5	5
ILMN_1737754	AKAP2	A kinase anchor protein 2, transcript variant 1	5	5	5	7.15972	5	6.2901	5	5	5	5	5	7.15972	7.49237	10.0551	5	5	5	5	5	5	5	5	5	5	5	5	5	5	5	5	5	5
ILMN_1691959	AKAP2	A kinase anchor protein 2, transcript variant 1	5.75527	5	5	5.37158	10.0949	22.3199	8.84719	7.70811	5.75527	5	5	5.37158	5	16.2671	7.48696	7.15299	16.5405	5	7.07491	5	5	6.94991	12.1643	13.1784	16.5405	5	7.07491	5	7.59147	17.3841	14.6948	16.3628
ILMN_1675507	AKAP2	A kinase anchor protein 2, transcript variant 1	5	5	5	5	5	5	10.2376	9.52843	5	5	5	5	5	5	5	5	5	5	5	5	5	5	5	5	5	5	5	5	5	7.57521	15.0016	10.7795
ILMN_1808905	AKAP3	A kinase anchor protein 3	5	5	5	5	5	5	5	5	5	5	5	5	5	5	5	5	5	5	5	5	5	5	5	5	5	5	5	5	5	5	5	5
ILMN_2253207	AKAP4	A kinase anchor protein 4, transcript variant 2	11.3117	5	5.86397	5	5	5	5	5	11.3117	5	5.86397	5	5	5	5	5	5	5	5	5	5	5	5	5	5	5	5	5	5	5	5	5
ILMN_2268556	AKAP4	A kinase anchor protein 4, transcript variant 1	5	5	5	5	5	5	6.86324	5	5	5	5	5	5	5	5	5	5	5	5	5	5	5	5	5	5	5	5	5	5	5	5	5
ILMN_1734794	AKAP4	A kinase anchor protein 4, transcript variant 2	5	5	5	5	5	5	28.7739	20.5491	5	5	5	5	5	5	5	8.37878	5	5	5	5	5	5	5	5	5	5	5	5	5	5	5	5
ILMN_1690818	AKAP5	A kinase anchor protein 5	5	5	5	5	5	5	5	5	5	5	5	5	5	5	5	5	5	5	5	5	5	5	5	5	5	5	5	5	5	5	5	6.82002
ILMN_1770758	AKAP6	A kinase anchor protein 6	5	5	5	5	5	5	5	5	5	5	5	5	5	5	5	5	5	5	5	5	5	5	5	5	5	5	5	5	5	5	5	5
ILMN_2293529	AKAP7	A kinase anchor protein 7, transcript variant beta	5	5	5	5	5	5	5	5	5	5	5	5	5	5	5	5	5	5	5	5	5	5	5	5	5	5	5	5	5	5	5	5
ILMN_1733690	AKAP7	A kinase anchor protein 7, transcript variant alpha	230.553	175.885	213.765	191.659	280.883	295.096	407.217	445.373	230.553	175.885	213.765	191.659	296.293	355.69	407.033	419.534	572.369	306.848	297.689	230.904	321.924	395.632	313.056	288.12	572.369	306.848	297.689	230.904	213.963	331.808	425.944	304.182
ILMN_1703049	AKAP7	A kinase anchor protein 7, transcript variant gamma	5	5	5	5	5	5	5	6.31645	5	5	5	5	5	5	12.0406	5	5	5	13.6947	8.65357	9.11411	6.83111	8.76587	8.8152	5	5	13.6947	8.65357	5	5	6.22864	6.35504
ILMN_2410406	AKAP7	A kinase anchor protein 7, transcript variant alpha	5	5	5	5	5	9.92329	15.535	9.68744	5	5	5	5	5	5	12.9763	7.34795	55.8999	31.1305	5	5	10.5382	17.2231	10.3105	5	55.8999	31.1305	5	5	5	5	23.3334	5
ILMN_1741572	AKAP8	A kinase anchor protein 8	144.752	151.397	125.498	105.426	77.3095	116.038	86.5147	103.818	144.752	151.397	125.498	105.426	107.465	132.333	92.2752	94.352	121.952	133.812	127.394	92.0507	89.1352	90.9785	76.9479	82.1145	121.952	133.812	127.394	92.0507	82.3556	70.4161	77.0303	81.1925
ILMN_1768962	AKAP8L	A kinase anchor protein 8-like	95.8144	78.1346	61.5583	71.867	89.3795	66.6313	97.8836	83.2403	95.8144	78.1346	61.5583	71.867	92.4476	85.0641	76.3317	80.2921	105.357	71.5275	82.0861	86.5952	84.8406	65.6968	92.115	89.7664	105.357	71.5275	82.0861	86.5952	82.9521	76.4859	97.8286	88.1472
ILMN_2396691	AKAP9	A kinase anchor protein 9, transcript variant 4	5	6.41436	5	5	5	5	5	5	5	6.41436	5	5	5	6.40622	5	7.04999	5	5	5	5	5	5	5	5	5	5	5	5	5	5	5	5
ILMN_2400663	AKAP9	A kinase anchor protein 9, transcript variant 3	5	5	5	5	5	5	5	5	5	5	5	5	5	5	5	5	5	5	5	5	5	5	5	5	5	5	5	5	5	5	5	5
ILMN_1802799	AKIRIN1	akirin 1	862.635	489.07	358.572	338.506	367.921	383.749	483.404	402.873	862.635	489.07	358.572	338.506	328.66	401.225	423.04	571.544	662.57	423.342	341.167	228.147	315.464	253.505	323.764	382.205	662.57	423.342	341.167	228.147	339.657	293.062	331.408	367.142
ILMN_1658337	AKIRIN1	akirin 1	637.809	332.273	276.021	235.674	237.056	285.812	299.422	345.095	637.809	332.273	276.021	235.674	235.014	226.815	445.422	358.65	583.766	457.469	316.844	248.866	285.741	220.652	257.144	273.898	583.766	457.469	316.844	248.866	285.302	271.682	302.583	298.562
ILMN_1679383	AKIRIN1	akirin 1	28.9772	30.332	10.2214	9.12612	16.9925	24.0816	18.3937	21.0402	28.9772	30.332	10.2214	9.12612	9.47292	11.4857	8.29692	13.2688	23.888	16.3942	20.4326	7.45245	5	5.11967	6.68989	5	23.888	16.3942	20.4326	7.45245	8.10131	11.4931	9.45577	12.4196
ILMN_2148847	AKIRIN2	akirin 2	616.558	544.999	555.553	566.314	560.343	520.262	507.641	514.782	616.558	544.999	555.553	566.314	552.552	531.381	448.363	493.481	576.288	587.561	503.802	517.163	541.169	666.644	638.375	501.063	576.288	587.561	503.802	517.163	523.258	553.931	504.564	467.871
ILMN_1770673	AKNA	AT-hook transcription factor	98.8862	103.189	72.7539	57.3924	48.5979	39.8403	53.03	66.2446	98.8862	103.189	72.7539	57.3924	65.5032	59.901	43.7421	64.0124	55.3119	82.907	58.2983	39.6273	29.4597	53.2602	46.9627	39.8525	55.3119	82.907	58.2983	39.6273	37.1789	49.6268	47.696	54.1666
ILMN_2205785	AKNAD1	AKNA domain containing 1	5	5	5	5	5	5	5	5	5	5	5	5	5	5	5	5	5	10.6073	5	5	5	5	5	6.57182	5	10.6073	5	5	5	5	5.4524	11.2321
ILMN_1774938	AKR1A1	aldo-keto reductase family 1, member A1, transcript variant 1	19.2097	24.5349	6.49179	9.76367	5	13.4211	5	5	19.2097	24.5349	6.49179	9.76367	5	5	5.72968	9.14845	19.3	14.4828	12.2003	5	13.0469	16.5421	29.806	17.6859	19.3	14.4828	12.2003	5	5	9.51368	5.3137	5
ILMN_1728047	AKR1A1	aldo-keto reductase family 1, member A1, transcript variant 1	1004.5	874.396	899.913	859.973	758.488	796.334	653.856	648.417	1004.5	874.396	899.913	859.973	726.112	845.424	768.914	930.194	1212.87	804.759	805.259	730.577	910.481	1258.29	1556.26	1574.04	1212.87	804.759	805.259	730.577	861.744	705.522	758.482	599.185
ILMN_2380771	AKR1A1	aldo-keto reductase family 1, member A1, transcript variant 2	1368.53	1113.79	1167.31	1115.15	943.535	1035.71	927.797	900.756	1368.53	1113.79	1167.31	1115.15	1034.73	997.909	1026.31	1095.52	1599.21	1030.13	1257.84	1004.37	1135.75	1632.7	1879.26	2007.96	1599.21	1030.13	1257.84	1004.37	1021.3	975.279	1002.62	866.192
ILMN_1701731	AKR1B1	aldo-keto reductase family 1, member B1	1343.31	1622.8	1380.75	1190.21	1144.51	1015.11	1056.04	1104.22	1343.31	1622.8	1380.75	1190.21	1009.96	1052.65	1462.59	1753.8	1037.49	1049.57	1133.68	939.441	1044.28	1360.89	1339.51	1115.97	1037.49	1049.57	1133.68	939.441	948.325	923.725	656.843	775.715
ILMN_1672148	AKR1B10	aldo-keto reductase family 1, member B10	5	5	5	5	5	5	5	7.07829	5	5	5	5	5	5	5	51.7936	5	5	5	5	5	5	5	5	5	5	5	5	5	5	5	5
ILMN_2278335	AKR1B15	aldo-keto reductase family 1, member B15	5	5.22241	5	5	5	5.56544	69.2482	163.859	5	5.22241	5	5	5.57386	65.5759	214.431	330.454	5	5	5	5	10.9437	46.239	263.471	152.19	5	5	5	5	5	5	5	5.54923
ILMN_1662507	AKR1C1	aldo-keto reductase family 1, member C1-hydroxysteroid dehydrogenase)	5	5	5	5	5	5	5	5	5	5	5	5	5	5	5	5	5	5	5	5	5	5	5	5	5	5	5	5	5	5	5	5
ILMN_1668617	AKR1C2	PREDICTED: aldo-keto reductase family 1, member C2, transcript variant 1	5	5	5	5	5	5	5	5	5	5	5	5	5	5	5	6.40049	6.1744	5	5	7.66423	5	5	5	5	6.1744	5	5	7.66423	5	5	5	5
ILMN_1719154	AKR1C2	PREDICTED: aldo-keto reductase family 1, member C2, transcript variant 3	5	5	5	5	5	5	5	5	5	5	5	5	5	5	5	5	5	5	5	5	5	5	5	5.25408	5	5	5	5	5	5	5	5
ILMN_1730191	AKR1C2	PREDICTED: aldo-keto reductase family 1, member C2, transcript variant 8	5	5	5	5	5	5	5	5	5	5	5	5	5	5	5	5	5	5	5	5	5	5	5	5	5	5	5	5	5	5	5	5
ILMN_1773417	AKR1C2	PREDICTED: aldo-keto reductase family 1, member C2, transcript variant 4	5	5	5	5	5	5	5	5	5	5	5	5	5	5	5	5	5	5	5	5	5.25974	5	5	5	5	5	5	5	5	5	5	5
ILMN_3237488	AKR1C2	aldo-keto reductase family 1, member C2, transcript variant 3	5	5	5	5	5	5	5	5	5	5	5	5	5	5	5	5	5	5	5	5	5	5	5	5	5	5	5	5	5	5	5	5
ILMN_2412336	AKR1C2	aldo-keto reductase family 1, member C2, transcript variant 1 XM_943424 XM_943425 XM_943427	5	5	11.9841	24.0958	10.9004	16.5905	44.999	35.5471	5	5	11.9841	24.0958	36.1435	39.6057	26.9436	31.9628	25.0877	5	5	6.74909	10.9875	26.8856	33.774	29.2382	25.0877	5	5	6.74909	30.2078	44.6838	75.978	35.7278
ILMN_1713124	AKR1C3	aldo-keto reductase family 1, member C3	97.3178	66.3653	35.7589	39.0012	56.508	57.3359	79.0979	36.8742	97.3178	66.3653	35.7589	39.0012	97.9566	81.2548	45.2495	32.5727	77.7274	47.4434	33.3073	58.1529	118.577	70.3295	78.1405	49.0342	77.7274	47.4434	33.3073	58.1529	92.454	101.723	168.227	68.6469
ILMN_1668880	AKR1C4	aldo-keto reductase family 1, member C4	5	5	5	5	5	5	5	5	5	5	5	5	5	5	5	5	5	5	5	5	5	5	5	5	5	5	5	5	5	5	5	5
ILMN_1687757	AKR1C4	aldo-keto reductase family 1, member C4	22.6974	26.0269	12.2367	20.17	26.4305	59.0197	76.8715	71.1747	22.6974	26.0269	12.2367	20.17	40.8477	60.7236	75.7631	36.3682	38.2187	21.2462	17.7631	18.1872	36.9183	42.0471	60.3735	52.1936	38.2187	21.2462	17.7631	18.1872	68.8354	127.141	344.414	180.042
ILMN_1685803	AKR1CL1	aldo-keto reductase family 1, member C-like 1	5	5	5	5.57151	5	5	5	5	5	5	5	5.57151	5	5	5	5	5	5	7.29804	5	5	5	5	5	5	5	7.29804	5	7.93317	5	5	5
ILMN_3307911	AKR1CL1	aldo-keto reductase family 1, member C-like 1	5	5	5	5	5	5	5	5	5	5	5	5	5	5	5	5	5	5	5	5	5	5	5	5	5	5	5	5	5	5	5	5
ILMN_2157277	AKR1D1	aldo-keto reductase family 1, member D1	6170.61	6029.25	5556.83	6254.29	6152.68	5409.81	6196.49	5597.88	6170.61	6029.25	5556.83	6254.29	6413.02	5643.78	6413.02	7417.89	5525.5	5286.22	4393.88	4716.64	4316.2	4299.59	4946.47	5617.97	5525.5	5286.22	4393.88	4716.64	5083.5	4989.33	4511.33	5032.47
ILMN_1692661	AKR1D1	aldo-keto reductase family 1, member D1	5.36159	5	5	5	5	6.98908	5	5	5.36159	5	5	5	5	5	5	5	5	5.95575	5	5	9.88545	33.195	55.0805	23.7081	5	5.95575	5	5	5	9.57561	5	5
ILMN_1694985	AKR1E2	aldo-keto reductase family 1, member E2	8.76007	15.5108	5	5	5	8.04885	5	9.64429	8.76007	15.5108	5	5	5	8.37912	5	12.472	5	5	5.99625	5	6.08463	5	7.50974	7.47795	5	5	5.99625	5	5	10.1924	11.9752	15.8174
ILMN_1677043	AKR7A2	aldo-keto reductase family 7, member A2	845.733	1032.36	1055.53	1154.12	1036.96	1052.35	1201.45	1194.87	845.733	1032.36	1055.53	1154.12	1047.37	1048.99	1202.49	1218.82	805.775	782.883	963.692	957.594	934.991	1134.49	1026.11	1038.7	805.775	782.883	963.692	957.594	959.937	899.927	872.342	929.735
ILMN_1718483	AKR7A3	aldo-keto reductase family 7, member A3	5	5	5	5	5	5	5	5	5	5	5	5	5	5	5	5	5	5	5	5	5	5	5	5	5	5	5	5	5	5	5.44408	5
ILMN_2145396	AKR7A3	aldo-keto reductase family 7, member A3	262.175	319.394	304.75	315.566	309.427	297.364	323.237	337.902	262.175	319.394	304.75	315.566	340.266	271.664	302.421	294.373	196.103	166.005	209.172	201.859	177.726	198.104	210.854	166.312	196.103	166.005	209.172	201.859	221.416	188.369	161.169	161.03
ILMN_3243152	AKR7L	aldo-keto reductase family 7-like, transcript variant 2	5	5	5	5	5	5	5	5	5	5	5	5	5	5	5	5	5	5	5	5	5	5	5	5	5	5	5	5	5	5	5	5
ILMN_2388507	AKT1	v-akt murine thymoma viral oncogene homolog 1, transcript variant 2	453.167	461.104	529.622	574.502	462.53	578.655	680.673	650.28	453.167	461.104	529.622	574.502	515.302	505.216	696.452	677.193	434.699	481.89	733.516	684.881	617.264	673.266	800.837	773.094	434.699	481.89	733.516	684.881	686.893	663.083	664.425	779.49
ILMN_2410909	AKT1	v-akt murine thymoma viral oncogene homolog 1, transcript variant 3	470.418	514.577	578.319	671.403	510.635	480.081	817.05	850.225	470.418	514.577	578.319	671.403	597.331	688.331	762.644	826.939	424.263	476.047	745.023	694.744	520.347	746.983	852.614	900.385	424.263	476.047	745.023	694.744	682.78	756.054	631.268	891.136
ILMN_1748661	AKT1	v-akt murine thymoma viral oncogene homolog 1, transcript variant 1	5.38402	6.53027	7.02031	5	10.8513	6.25823	5	23.8951	5.38402	6.53027	7.02031	5	5	5	5.50243	12.3339	6.0206	13.0445	8.25301	15.9526	13.3576	5	7.3521	7.92184	6.0206	13.0445	8.25301	15.9526	9.26965	5	12.9948	9.83253
ILMN_1726906	AKT1S1	AKT1 substrate 1	24.5043	11.8275	7.88175	22.5928	5	12.7315	12.9504	18.8665	24.5043	11.8275	7.88175	22.5928	7.41831	17.9249	10.8753	10.6424	14.4575	21.2425	27.6573	15.2982	14.0312	17.3308	15.3814	5.36711	14.4575	21.2425	27.6573	15.2982	19.8777	18.1568	7.41568	16.9025
ILMN_1743347	AKT2	v-akt murine thymoma viral oncogene homolog 2	5	5	11.3819	5	5	5	5	5	5	5	11.3819	5	5	5	5	7.66934	5	5	5	5	5	5	6.78798	5	5	5	5	5	5	5	5	5
ILMN_1757130	AKT3	v-akt murine thymoma viral oncogene homolog 3, transcript variant 1	5	5	6.4603	5	5	6.52851	5	5	5	5	6.4603	5	5	5	6.71203	5	5	15.1325	5	5	5	6.61124	5	5	5	15.1325	5	5	5	5	5	5
ILMN_1733598	AKT3	v-akt murine thymoma viral oncogene homolog 3, transcript variant 2	5	5	5	5	5	5	5	5	5	5	5	5	5	5	5	5	5	5	5	5	5	5	5	5	5	5	5	5	5	5	5	5
ILMN_2325612	AKT3	v-akt murine thymoma viral oncogene homolog 3, transcript variant 2	5.26303	5	5	5	5	5	5	5	5.26303	5	5	5	5	8.00345	5.76193	5	5.87047	5	5	6.39106	6.84464	5	5	5	5.87047	5	5	6.39106	5	5	5	5
ILMN_2325610	AKT3	v-akt murine thymoma viral oncogene homolog 3, transcript variant 2	5	9.19889	7.56316	18.0514	5.14858	21.0673	18.1475	11.4158	5	9.19889	7.56316	18.0514	5.2306	5	13.7119	9.24657	10.9561	5	16.5798	6.64558	8.39238	11.8718	5	10.58	10.9561	5	16.5798	6.64558	5.51122	8.23507	14.2821	6.0233
ILMN_2377240	AKTIP	AKT interacting protein, transcript variant 1	221.904	187.972	172.862	224.238	252.576	250.751	338.12	360.12	221.904	187.972	172.862	224.238	265.163	270.1	251.651	319.464	204.754	223.781	162.154	147.073	215.604	311.896	231.311	314.318	204.754	223.781	162.154	147.073	173.28	185.591	229.064	248.756
ILMN_1665982	AKTIP	AKT interacting protein, transcript variant 2	48.5173	60.0953	56.0274	45.2759	63.5752	65.7077	80.5594	115.513	48.5173	60.0953	56.0274	45.2759	69.4988	82.863	60.7307	60.1285	64.6281	83.7234	53.4804	44.48	68.8033	89.7385	75.8181	98.6321	64.6281	83.7234	53.4804	44.48	45.9374	47.7067	73.6499	86.3665
ILMN_2404657	ALAD	aminolevulinate, delta-, dehydratase, transcript variant 2	20.98	11.6682	11.0005	5	5	8.49922	13.5336	5	20.98	11.6682	11.0005	5	5	17.674	5	5	5	5	5	5	11.1231	5.1759	21.0026	8.57145	5	5	5	5	5	8.33356	7.00405	9.15735
ILMN_1747577	ALAD	aminolevulinate, delta-, dehydratase, transcript variant 1	116.873	86.0067	86.0415	110.904	133.209	151.898	166.194	277.593	116.873	86.0067	86.0415	110.904	160.548	140.526	204.612	248.36	104.302	72.5543	111.316	112.813	133.402	161.141	277.937	267.832	104.302	72.5543	111.316	112.813	140.934	128.655	206.487	321.541
ILMN_1679898	ALAD	aminolevulinate, delta-, dehydratase, transcript variant 1	5	19.4026	5	5	5	5	5	7.19604	5	19.4026	5	5	5	5	5	5	5	5	5	5	5	5	5	5	5	5	5	5	5	5	5	5
ILMN_2385647	ALAS1	aminolevulinate, delta-, synthase 1, transcript variant 2	23.0635	26.1302	11.3397	13.7711	9.18291	9.59749	19.5796	20.2586	23.0635	26.1302	11.3397	13.7711	17.9356	11.9412	17.3697	24.6841	7.48057	20.2709	16.1079	14.1769	13.8366	9.88938	12.2215	32.6061	7.48057	20.2709	16.1079	14.1769	12.8476	14.0668	13.834	30.3548
ILMN_1728309	ALAS1	aminolevulinate, delta-, synthase 1, transcript variant 1	5	5	5	5	5	5	5	5	5	5	5	5	5	5	5	5	5	5	5	5	5	5	5	5	5	5	5	5	5	5	5	5
ILMN_1700047	ALAS1	aminolevulinate, delta-, synthase 1, transcript variant 1	5	5.25864	5	5	5	5	5	9.24827	5	5.25864	5	5	5	5	7.35341	5	7.12624	5	5	5	5	5.86997	5	5	7.12624	5	5	5	5	5	17.4446	9.40746
ILMN_2367126	ALAS2	aminolevulinate, delta-, synthase 2, nuclear gene encoding mitochondrial protein, transcript variant 3	7.34764	5	5.732	45.7492	62.5581	38.7118	27.0221	14.6855	7.34764	5	5.732	45.7492	58.8727	25.255	15.9763	51.1009	7.51936	5	10.0067	18.0248	52.832	12.0188	17.2749	29.3498	7.51936	5	10.0067	18.0248	51.2284	47.6751	26.1441	57.506
ILMN_1708323	ALAS2	aminolevulinate, delta-, synthase 2, nuclear gene encoding mitochondrial protein, transcript variant 2	5	5	5	5	5	5	5	5	5	5	5	5	5	5	5	5	5	5	5	5	5	5	5	5	5	5	5	5	5	5	5	5
ILMN_2271875	ALAS2	aminolevulinate, delta-, synthase 2, nuclear gene encoding mitochondrial protein, transcript variant 3	5	5	5	5	5	5	5	5	5	5	5	5	6.7593	5	5	5	5	5	5	5.75547	5	5	5	5	5	5	5	5.75547	5	5	5	5
ILMN_1782939	ALB	albumin	8.82988	18.5051	38.3897	16.8393	13.182	21.068	12.5329	6.87584	8.82988	18.5051	38.3897	16.8393	23.3962	12.3085	14.1963	19.556	20.9967	15.6703	11.8369	19.2228	18.9072	18.8153	23.2732	34.0233	20.9967	15.6703	11.8369	19.2228	26.3432	11.1231	22.3415	43.8425
ILMN_1682763	ALB	albumin	5	5	5	6.10124	5	7.07799	5	5.75237	5	5	5	6.10124	5	5.39176	5	5	5	5	5	5	5	5	13.1578	5.67096	5	5	5	5	5	5	5	5
ILMN_1670870	ALCAM	activated leukocyte cell adhesion molecule	186.432	170.624	114.784	200.226	202.534	164.808	162.332	241.17	186.432	170.624	114.784	200.226	299.569	221.728	154.348	230.903	149.688	83.7636	51.038	102.631	160.278	92.118	95.225	111.487	149.688	83.7636	51.038	102.631	170.688	266.406	305.433	252.426
ILMN_2051381	ALDH16A1	aldehyde dehydrogenase 16 family, member A1	94.5311	107.331	71.7337	70.5306	74.5842	56.2835	69.2964	42.2109	94.5311	107.331	71.7337	70.5306	70.7698	74.1007	54.2907	54.2654	48.4751	89.3294	60.8709	53.8849	45.0553	46.9961	52.2866	40.7942	48.4751	89.3294	60.8709	53.8849	69.9081	58.1276	52.1374	50.0159
ILMN_2302716	ALDH18A1	aldehyde dehydrogenase 18 family, member A1, nuclear gene encoding mitochondrial protein, transcript variant 1	354.245	378.982	314.381	286.619	304.333	322.119	243.992	194.133	354.245	378.982	314.381	286.619	297.882	293.901	259.502	269.123	409.445	472.694	426.505	343.256	446.23	401.983	313.272	234.262	409.445	472.694	426.505	343.256	301.674	270.2	266.255	285.117
ILMN_1709348	ALDH1A1	aldehyde dehydrogenase 1 family, member A1	17.895	14.1196	12.2396	5	5	5	5	5	17.895	14.1196	12.2396	5	5	5	5	28.102	31.9161	7.53907	16.7464	8.97189	10.2949	91.2915	540.324	726.755	31.9161	7.53907	16.7464	8.97189	5	21.2507	76.2402	223.251
ILMN_2096372	ALDH1A1	aldehyde dehydrogenase 1 family, member A1	5	5	5	5	5	5	5	5	5	5	5	5	5	5	5	19.3343	18.6674	5	7.11196	5	5	59.7346	362.888	484.416	18.6674	5	7.11196	5	5	5	55.6528	186.098
ILMN_2383707	ALDH1A2	aldehyde dehydrogenase 1 family, member A2, transcript variant 2	5	7.20589	5	5	27.9537	5	8.99778	5	5	7.20589	5	5	5	8.73637	5	5	5	12.0683	5	5	5	5	51.3337	6.46963	5	12.0683	5	5	10.3305	6.8088	5	5
ILMN_1748538	ALDH1A2	aldehyde dehydrogenase 1 family, member A2, transcript variant 3	5	5	38.3188	74.6922	129.156	43.1674	16.833	11.3122	5	5	38.3188	74.6922	51.5883	46.239	13.3817	10.2221	6.99756	8.35662	15.5801	19.1411	30.8074	48.6344	337.715	49.2831	6.99756	8.35662	15.5801	19.1411	94.9982	66.1044	23.5267	7.45233
ILMN_2139970	ALDH1A3	aldehyde dehydrogenase 1 family, member A3	86.1435	73.5086	25.4717	5	5	5	43.5359	53.9495	86.1435	73.5086	25.4717	5	5	5	12.9777	26.1513	140.345	120.716	68.9028	6.22865	7.48695	5	5	10.6955	140.345	120.716	68.9028	6.22865	5	5	5	5.33277
ILMN_1807439	ALDH1A3	aldehyde dehydrogenase 1 family, member A3	55.4605	42.7438	11.5898	5	9.75737	15.7155	10.2832	30.1599	55.4605	42.7438	11.5898	5	5	10.8836	5	8.46901	89.7669	72.2717	46.2734	10.845	9.31644	5	5	5	89.7669	72.2717	46.2734	10.845	5	5	5	14.3839
ILMN_2150894	ALDH1B1	aldehyde dehydrogenase 1 family, member B1, nuclear gene encoding mitochondrial protein	297.032	188.398	196.424	163.172	117.934	95.585	86.9609	120.607	297.032	188.398	196.424	163.172	109.503	139.672	124.424	112.094	407.888	361.126	293.357	201.391	135.235	168.936	156.686	125.174	407.888	361.126	293.357	201.391	223.345	150.946	134.661	207.669
ILMN_1675398	ALDH1B1	aldehyde dehydrogenase 1 family, member B1, nuclear gene encoding mitochondrial protein	67.5422	55.003	37.9652	28.5547	21.3198	12.9257	10.7181	19.995	67.5422	55.003	37.9652	28.5547	15.268	20.0705	17.5256	7.12828	82.9307	115.256	52.0527	34.8679	33.0755	33.0844	26.27	28.1559	82.9307	115.256	52.0527	34.8679	45.4323	35.7906	24.7154	33.5087
ILMN_1802167	ALDH1L1	aldehyde dehydrogenase 1 family, member L1	5	5	5	5	5	5	5	6.75121	5	5	5	5	8.18375	5	5	5	6.48468	5	5	5	5	9.40812	9.08586	5	6.48468	5	5	5	5	5	5	5
ILMN_2182980	ALDH1L2	aldehyde dehydrogenase 1 family, member L2	6.44792	5	5.7223	5	5	5	5	5	6.44792	5	5.7223	5	5	5.34429	5	6.49509	5	10.3458	5	5.53784	9.50992	5	5	5	5	10.3458	5	5.53784	5	5	5.71955	7.06126
ILMN_1736539	ALDH1L2	PREDICTED: aldehyde dehydrogenase 1 family, member L2	6.4365	8.60471	7.50574	5	5	10.4769	6.39609	11.8053	6.4365	8.60471	7.50574	5	5.25325	5.42622	8.70166	12.9197	31.9947	13.983	11.0477	5.50469	5	15.1669	5	5	31.9947	13.983	11.0477	5.50469	5	5	5	10.116
ILMN_1793859	ALDH2	aldehyde dehydrogenase 2 family, nuclear gene encoding mitochondrial protein	195.392	182.622	218.82	727.033	604.409	355.243	409.02	412.276	195.392	182.622	218.82	727.033	767.646	498.011	561.605	356.829	191.924	175.757	228.148	752.317	491.984	336.951	472.67	457.04	191.924	175.757	228.148	752.317	924.904	700.9	623.994	581.867
ILMN_1702503	ALDH3A1	aldehyde dehydrogenase 3 family, memberA1	5	5	5	5	5	5	5	5	5	5	5	5	5	5	5	7.74799	5	5	5	5	5	5	5	5	5	5	5	5	5	5	5	5
ILMN_2401641	ALDH3A2	aldehyde dehydrogenase 3 family, member A2, transcript variant 1	202.638	314.002	188.231	99.9658	117.929	123.951	157.965	143.747	202.638	314.002	188.231	99.9658	142.657	123.283	185.889	227.079	210.161	607.628	251.508	80.6268	90.1039	109.805	208.409	175.738	210.161	607.628	251.508	80.6268	90.4706	97.8425	97.2408	148.799
ILMN_1794825	ALDH3A2	aldehyde dehydrogenase 3 family, member A2, transcript variant 2	548.196	748.73	487.997	302.689	336.78	328.945	475.741	467.01	548.196	748.73	487.997	302.689	424.28	389.884	501.331	630.497	630.803	1679.84	709.618	196.395	251.22	323.929	609.574	574.935	630.803	1679.84	709.618	196.395	300.954	312.82	358.591	393.486
ILMN_1667564	ALDH3A2	aldehyde dehydrogenase 3 family, member A2, transcript variant 1	32.9022	83.3647	36.8262	20.3721	15.7456	12.6429	26.1128	37.4896	32.9022	83.3647	36.8262	20.3721	28.5608	24.1195	32.974	42.3	38.0606	187.804	78.964	6.40106	7.67772	22.3763	38.9259	36.0932	38.0606	187.804	78.964	6.40106	5.77753	17.5022	31.6672	40.5267
ILMN_1727965	ALDH3B1	aldehyde dehydrogenase 3 family, member B1, transcript variant 1	5	5	5	5	6.96006	5	5	5	5	5	5	5	5.89421	5	5	5	5	5	5	5	5	5	5	5	5	5	5	5	5	5	5	5
ILMN_1728662	ALDH3B1	aldehyde dehydrogenase 3 family, member B1, transcript variant 1	5	5	5	5	5	5	5	5	5	5	5	5	5	5	5	5	5	5	5	5	5	5	5	5	5	5	5	5	5	5	5	5
ILMN_1763666	ALDH3B2	aldehyde dehydrogenase 3 family, member B2, transcript variant 2	5	5	5	5.78509	5	16.268	5	5	5	5	5	5.78509	5.84167	7.78116	5	5	5	5	5	10.3647	7.07748	5	7.10776	5	5	5	5	10.3647	5	6.48642	5	5
ILMN_1761514	ALDH3B2	aldehyde dehydrogenase 3 family, member B2, transcript variant 1	5	5	8.76085	5	5	5	5	5	5	5	8.76085	5	5	5	5	5	5	5	5	5	5	5	5	5	5	5	5	5	5	5	5	5
ILMN_2363880	ALDH3B2	aldehyde dehydrogenase 3 family, member B2, transcript variant 2	5	6.24266	5	6.057	5	5	5	5	5	6.24266	5	6.057	5	5	5	5	5	5	5	5	5	5	5	5	5	5	5	5	5	5	5	5
ILMN_2406557	ALDH4A1	aldehyde dehydrogenase 4 family, member A1, nuclear gene encoding mitochondrial protein, transcript variant P5CDhS	50.5559	31.0767	41.8907	62.825	60.7954	65.4981	62.2409	84.415	50.5559	31.0767	41.8907	62.825	56.9789	32.0111	72.1394	77.1337	65.2615	52.7539	64.638	77.4415	60.3711	59.2877	66.8	61.2203	65.2615	52.7539	64.638	77.4415	82.5422	71.9484	73.6689	146.552
ILMN_1656368	ALDH4A1	aldehyde dehydrogenase 4 family, member A1, nuclear gene encoding mitochondrial protein, transcript variant P5CDhS	127.236	91.7866	124.4	162.503	164.657	205.843	198.349	250.487	127.236	91.7866	124.4	162.503	178.241	161.676	203.388	202.683	208.167	155.081	191.315	209.387	162.237	173.426	171.459	203.682	208.167	155.081	191.315	209.387	199.706	232.348	275.649	444.866
ILMN_2244841	ALDH4A1	aldehyde dehydrogenase 4 family, member A1, nuclear gene encoding mitochondrial protein, transcript variant P5CDhL	6.42849	5	15.3852	10.8089	10.6544	12.9987	22.0149	22.7828	6.42849	5	15.3852	10.8089	23.8997	21.9009	10.0545	17.1966	19.5923	10.5451	19.2068	10.2369	7.30936	10.8688	8.2339	11.8969	19.5923	10.5451	19.2068	10.2369	10.2067	23.3631	22.0873	49.034
ILMN_1696099	ALDH4A1	aldehyde dehydrogenase 4 family, member A1, nuclear gene encoding mitochondrial protein, transcript variant P5CDhL	43.8709	31.4993	37.9534	44.9011	61.3204	47.3336	65.0351	76.1676	43.8709	31.4993	37.9534	44.9011	66.3163	61.1069	51.5301	47.6287	51.8646	45.3315	39.5314	52.3109	38.686	37.1001	48.1413	39.9695	51.8646	45.3315	39.5314	52.3109	53.0048	53.7066	60.5438	91.0966
ILMN_2372398	ALDH5A1	aldehyde dehydrogenase 5 family, member A1, nuclear gene encoding mitochondrial protein, transcript variant 2	34.4007	31.4424	31.9084	42.443	99.3175	113.054	90.1988	120.051	34.4007	31.4424	31.9084	42.443	88.4783	111.79	158.379	177.18	33.4968	38.1329	26.9369	82.2724	140.078	188.92	201.585	346.388	33.4968	38.1329	26.9369	82.2724	116.742	124.748	214.688	202.565
ILMN_2372403	ALDH5A1	aldehyde dehydrogenase 5 family, member A1, nuclear gene encoding mitochondrial protein, transcript variant 2	36.6554	37.9385	16.6696	35.6366	76.3974	96.8323	106.259	115.833	36.6554	37.9385	16.6696	35.6366	84.3096	100.576	109.315	151.339	46.6889	44.5248	25.6621	62.8439	85.9818	137.872	166.558	273.454	46.6889	44.5248	25.6621	62.8439	76.4715	129.984	158.815	172.212
ILMN_1785284	ALDH6A1	aldehyde dehydrogenase 6 family, member A1, nuclear gene encoding mitochondrial protein	314.476	142.362	423.122	528.991	498.516	440.396	466.993	530.732	314.476	142.362	423.122	528.991	467.891	420.127	512.746	425.656	251.376	134.579	373.72	613.557	645.838	565.774	400.144	390.303	251.376	134.579	373.72	613.557	607.72	584.943	480.369	500.932
ILMN_2096985	ALDH6A1	aldehyde dehydrogenase 6 family, member A1, nuclear gene encoding mitochondrial protein	112.474	71.055	147.269	236.741	222.902	149.43	187.882	203.603	112.474	71.055	147.269	236.741	223.483	203.595	237.07	161.321	120.236	66.6145	188.126	310.234	300.374	269.334	219.588	221.482	120.236	66.6145	188.126	310.234	302.413	273.135	249.022	292.646
ILMN_1763461	ALDH7A1	aldehyde dehydrogenase 7 family, member A1	1016.12	668.505	1181.22	1443.58	1117.83	978.644	923.703	1040.99	1016.12	668.505	1181.22	1443.58	1354.25	1145.44	1107.44	968.659	1779.3	783.117	1255.55	1367.98	1221.78	1446.09	893.477	818.312	1779.3	783.117	1255.55	1367.98	1275.1	1145.82	1033.82	660.111
ILMN_1687508	ALDH7A1	aldehyde dehydrogenase 7 family, member A1	1033.65	819.526	1258.03	1292.47	1229.07	1107.36	980.165	962.763	1033.65	819.526	1258.03	1292.47	1045.76	1048.5	1062.88	833.178	1680.03	1047.12	1682.63	1537.92	1253.79	1180.64	1011.91	798.167	1680.03	1047.12	1682.63	1537.92	1250.71	1153.44	913.956	753.931
ILMN_2365176	ALDH8A1	aldehyde dehydrogenase 8 family, member A1, transcript variant 1	12.1609	5	10.3467	8.19451	14.4338	7.3716	11.5303	16.1381	12.1609	5	10.3467	8.19451	5	14.3591	5	18.142	11.1086	5	18.1723	7.70951	5	12.4485	5	9.79488	11.1086	5	18.1723	7.70951	5	5	10.5187	8.92105
ILMN_1681938	ALDH8A1	aldehyde dehydrogenase 8 family, member A1, transcript variant 1	8.76841	5	5	5	5	5	5	5	8.76841	5	5	5	5	5	5	5	5	5	5	5	5	5	5	5	5	5	5	5	5	5	5	5
ILMN_1699258	ALDH8A1	aldehyde dehydrogenase 8 family, member A1, transcript variant 1	5	5	5	5	5	5	5	5	5	5	5	5	6.30635	5	5	5	5	5	5	5	5	5	5	5	5	5	5	5	5	5	5	5
ILMN_1761804	ALDH9A1	aldehyde dehydrogenase 9 family, member A1	2588.85	2528.98	2735.34	2926.79	2735.79	2756.47	3103.84	3267.86	2588.85	2528.98	2735.34	2926.79	3143.12	2882.05	3332.75	3142.52	2709.29	2766.08	3680.86	3280.18	2982.72	3058.33	3375.08	3296.16	2709.29	2766.08	3680.86	3280.18	3108.96	3098.95	2855.2	3002.25
ILMN_1681374	ALDOA	aldolase A, fructose-bisphosphate, transcript variant 1	5	5	5	5	5	5	5	5	5	5	5	5	5	5	5	13.3457	5	5	5	5	5	5	5	5	5	5	5	5	5	5	5	5
ILMN_2251253	ALDOA	aldolase A, fructose-bisphosphate, transcript variant 3	7.08408	5	14.5991	5	5	6.77593	5	5	7.08408	5	14.5991	5	5	5	5	5	5	6.49566	14.0979	5	5	5	5.89623	7.53278	5	6.49566	14.0979	5	8.37712	5.21298	7.4835	5
ILMN_1741148	ALDOA	aldolase A, fructose-bisphosphate, transcript variant 3	1632.54	1626.12	1852.24	1631.73	1343.12	880.718	1398.54	1275.46	1632.54	1626.12	1852.24	1631.73	1218.5	818.712	919.195	1029.67	2017.62	1458.63	2364.34	1539.63	1135.19	1077.35	1185.85	1396.43	2017.62	1458.63	2364.34	1539.63	1391.21	1512.63	1796.29	2298.11
ILMN_1736700	ALDOA	aldolase A, fructose-bisphosphate, transcript variant 2	1557.2	1305.59	2244.15	1987.27	1658.19	1458.83	1806.87	2153.2	1557.2	1305.59	2244.15	1987.27	1383.29	1047.46	1328.59	1552.76	2941.41	1879.66	2869.47	1701.51	1253.88	1204.33	1439.22	1528.14	2941.41	1879.66	2869.47	1701.51	1864.94	1963.25	2477.78	3172.85
ILMN_1747716	ALDOB	aldolase B, fructose-bisphosphate	8.66599	5	5	9.08014	8.71375	5	5	23.425	8.66599	5	5	9.08014	6.93279	7.05378	12.7538	7.92052	11.5073	5	5	5	5.78904	5	9.35953	5	11.5073	5	5	5	5.7111	5	5	5
ILMN_1755974	ALDOC	aldolase C, fructose-bisphosphate	608.137	482.862	818.795	712.163	521.132	336.047	319.724	367.277	608.137	482.862	818.795	712.163	523.873	393.705	382.197	428.279	1454.16	702.343	1702.36	963.894	544.11	546.837	882.35	762.211	1454.16	702.343	1702.36	963.894	570.479	501.197	602.47	743.278
ILMN_1718093	ALG1	asparagine-linked glycosylation 1 homolog	53.3243	42.2378	33.6656	30.1817	14.417	22.1024	24.4952	13.8369	53.3243	42.2378	33.6656	30.1817	16.5361	15.125	22.6661	19.8367	28.3579	70.5056	36.5593	30.3896	14.8434	16.6211	13.7884	7.23997	28.3579	70.5056	36.5593	30.3896	18.3348	19.7439	17.9788	11.0118
ILMN_3243268	ALG10	asparagine-linked glycosylation 10, alpha-1,2-glucosyltransferase homolog	29.5072	40.8285	21.1005	25.4622	27.1868	22.9729	15.3924	15.6248	29.5072	40.8285	21.1005	25.4622	18.0317	28.8722	18.0882	26.5113	20.0816	19.3917	19.3334	25.8495	15.5028	11.4347	11.9178	12.153	20.0816	19.3917	19.3334	25.8495	23.7025	26.4472	14.3963	10.1604
ILMN_1730304	ALG10B	asparagine-linked glycosylation 10, alpha-1,2-glucosyltransferase homolog B	24.2767	32.1151	23.3197	19.8229	14.9207	27.4714	22.6075	10.5925	24.2767	32.1151	23.3197	19.8229	21.9257	18.6293	7.15356	17.7943	19.0912	18.8698	11.1105	15.3309	9.27556	5.25979	5	14.4304	19.0912	18.8698	11.1105	15.3309	12.4533	7.76622	9.42542	7.52533
ILMN_1666325	ALG10B	asparagine-linked glycosylation 10, alpha-1,2-glucosyltransferase homolog B	40.1484	42.3866	19.9866	23.759	29.0496	29.7745	29.6322	19.7583	40.1484	42.3866	19.9866	23.759	19.6089	19.2742	21.5106	24.6763	33.0288	32.9995	15.2819	18.1418	10.756	17.9552	5	12.2808	33.0288	32.9995	15.2819	18.1418	15.1565	19.2407	14.5546	12.9613
ILMN_3251482	ALG10B	asparagine-linked glycosylation 10, alpha-1,2-glucosyltransferase homolog B	66.7089	66.3934	110.863	97.5406	120.655	131.75	101.074	99.0229	66.7089	66.3934	110.863	97.5406	127.088	149.935	151.591	119.126	82.7515	59.41	89.7121	121.371	135.911	123.681	129.981	120.437	82.7515	59.41	89.7121	121.371	125.105	136.866	127.968	106.527
ILMN_2120982	ALG11	asparagine-linked glycosylation 11, alpha-1,2-mannosyltransferase homolog	5	11.0227	5	8.71323	5	10.5807	9.76259	5	5	11.0227	5	8.71323	5	5	5	7.84561	5	5	5	5	15.7936	8.98113	7.12837	7.27682	5	5	5	5	7.36851	6.03217	5.82063	8.78528
ILMN_1660856	ALG11	asparagine-linked glycosylation 11, alpha-1,2-mannosyltransferase homolog	56.8447	49.2186	48.1973	40.1692	35.9239	35.9672	22.8345	38.3145	56.8447	49.2186	48.1973	40.1692	41.2862	28.8157	38.2756	34.6381	45.418	49.0275	31.9788	39.8644	43.9693	37.0249	41.7716	30.0846	45.418	49.0275	31.9788	39.8644	48.3306	38.5716	40.1852	35.6278
ILMN_1743995	ALG12	asparagine-linked glycosylation 12, alpha-1,6-mannosyltransferase homolog	12.5727	19.4468	14.0648	12.4086	6.73282	24.0775	21.434	18.2383	12.5727	19.4468	14.0648	12.4086	16.9193	9.48089	18.9962	12.4456	15.2875	22.6889	13.9219	9.87565	16.1728	13.5617	8.49133	7.21682	15.2875	22.6889	13.9219	9.87565	14.7223	9.86971	15.9729	20.6685
ILMN_1761456	ALG13	asparagine-linked glycosylation 13 homolog	332.052	432.808	236.282	188.314	213.71	298.364	279.335	168.415	332.052	432.808	236.282	188.314	197.03	220.829	208.998	210.798	144.747	491.074	222.439	221.038	218.917	234.57	214.114	222.863	144.747	491.074	222.439	221.038	224.245	225.462	197.886	196.864
ILMN_2147503	ALG13	asparagine-linked glycosylation 13 homolog	31.7295	45.2949	20.7674	20.9363	18.1683	14.7301	28.4524	28.2	31.7295	45.2949	20.7674	20.9363	15.8034	17.4903	29.0544	12.3968	10.6124	31.6435	13.3636	10.8596	15.9695	14.9861	24.5467	17.6907	10.6124	31.6435	13.3636	10.8596	23.0289	19.2556	19.2552	13.3852
ILMN_1743635	ALG14	asparagine-linked glycosylation 14 homolog	61.4329	63.2646	38.9004	47.6345	57.8477	60.2862	55.5812	59.8021	61.4329	63.2646	38.9004	47.6345	54.4691	58.5789	49.283	66.5262	19.007	38.643	27.2606	41.4798	42.8244	41.561	38.822	42.6977	19.007	38.643	27.2606	41.4798	45.7394	22.5923	30.0259	39.6973
ILMN_2191822	ALG14	asparagine-linked glycosylation 14 homolog	32.1197	33.9095	23.0069	27.2344	20.7747	24.2938	29.094	50.149	32.1197	33.9095	23.0069	27.2344	30.992	27.537	26.5645	34.9456	5	30.7866	12.6537	23.7105	13.0267	14.7299	8.02545	22.2932	5	30.7866	12.6537	23.7105	6.01556	7.00189	9.222	18.7723
ILMN_2131293	ALG1L	asparagine-linked glycosylation 1-like	38.387	24.272	50.5653	41.0844	36.5931	37.5857	30.5987	27.1351	38.387	24.272	50.5653	41.0844	44.2556	30.8927	12.7689	24.7269	69.5274	42.0391	66.8843	83.5174	65.6198	58.9327	52.8898	39.0421	69.5274	42.0391	66.8843	83.5174	53.1217	44.0654	31.1858	23.5297
ILMN_1782084	ALG1L	asparagine-linked glycosylation 1-like	18.4107	13.5577	23.5145	32.9835	23.8107	29.9521	14.1769	25.4379	18.4107	13.5577	23.5145	32.9835	27.8185	16.9809	15.8302	7.84512	7.73779	5.50549	10.652	5	5.83664	9.76819	9.27083	7.00039	7.73779	5.50549	10.652	5	7.48833	6.97809	5.51281	9.02003
ILMN_1722688	ALG2	asparagine-linked glycosylation 2 homolog, transcript variant 2	5	6.46308	5	5	5.50628	5	12.524	5.33684	5	6.46308	5	5	8.23227	8.41923	5	11.7316	12.0815	33.5203	5	12.4086	9.74876	5	13.0286	5	12.0815	33.5203	5	12.4086	5	5	5	5
ILMN_1737945	ALG2	asparagine-linked glycosylation 2, alpha-1,3-mannosyltransferase homolog, transcript variant 1	8.85613	12.3183	9.90082	7.86149	13.4368	10.4493	13.005	11.9785	8.85613	12.3183	9.90082	7.86149	12.5836	6.60712	7.7762	14.8522	5	9.01216	17.5192	5	5.9292	13.3209	5	13.8042	5	9.01216	17.5192	5	12.8773	13.0136	6.0987	5.7904
ILMN_1806845	ALG3	asparagine-linked glycosylation 3 homolog, transcript variant 3	26.0185	9.2046	5	16.8973	5	14.2852	12.7809	5	26.0185	9.2046	5	16.8973	5	5	5	5	52.3702	43.2739	19.0332	6.68222	5	5	5.85402	5	52.3702	43.2739	19.0332	6.68222	7.08763	8.89639	5	5.41459
ILMN_1711886	ALG3	asparagine-linked glycosylation 3 homolog	386.119	519.803	376.902	335.906	290.117	337.496	263.315	247.462	386.119	519.803	376.902	335.906	353.49	302.64	315.479	233.775	431.808	581.08	303.866	326.602	271.131	229.06	209.107	147.526	431.808	581.08	303.866	326.602	324.437	261.008	218.873	230.89
ILMN_1664449	ALG5	asparagine-linked glycosylation 5 homolog	285.932	366.893	246.771	264.725	229.793	261.162	293.393	307.625	285.932	366.893	246.771	264.725	250.213	274.095	199.638	270.7	252.902	361.08	233.264	241.997	239.088	266.551	283.435	314.559	252.902	361.08	233.264	241.997	245.117	272.082	247.2	276.451
ILMN_1771411	ALG6	asparagine-linked glycosylation 6 homolog	390.706	378.379	272.98	254.308	264.438	202.361	200.25	215.081	390.706	378.379	272.98	254.308	210.593	180.73	198.88	188.023	322.139	290.591	209.502	197.548	182.457	178.697	135.64	141.438	322.139	290.591	209.502	197.548	163.581	160.072	175.983	124.655
ILMN_2271014	ALG8	asparagine-linked glycosylation 8, alpha-1,3-glucosyltransferase homolog, transcript variant 2	9.07811	5	11.419	5.67007	5	5	5	5	9.07811	5	11.419	5.67007	5.24424	5.41119	5	6.68802	5	6.23243	5	5	5	5	5	5	5	6.23243	5	5	5	5	5	5
ILMN_1685413	ALG8	asparagine-linked glycosylation 8, alpha-1,3-glucosyltransferase homolog, transcript variant 1	660.068	653.442	538.726	509.657	466.166	483.406	405.634	403.597	660.068	653.442	538.726	509.657	417.228	447.154	479.211	354.07	431.474	615.737	449.234	439.224	391.564	361.852	285.778	240.515	431.474	615.737	449.234	439.224	391.815	382.022	357.715	297.082
ILMN_2365686	ALG8	asparagine-linked glycosylation 8, alpha-1,3-glucosyltransferase homolog, transcript variant 2	396.635	434.567	382.886	342.307	337.578	316.396	298.646	271.005	396.635	434.567	382.886	342.307	320.178	345.332	284.376	219.416	269.225	362.694	265.32	287.844	231.801	224.667	160.094	146.879	269.225	362.694	265.32	287.844	234.543	253.965	200.506	173.204
ILMN_1732809	ALG9	asparagine-linked glycosylation 9, alpha-1,2-mannosyltransferase homolog, transcript variant 4	289.547	327.335	336.711	401.164	382.834	395.284	345.506	366.21	289.547	327.335	336.711	401.164	417.779	380.799	422.565	392.116	276.11	259.411	286.969	331.845	313.145	375.463	360.84	354.701	276.11	259.411	286.969	331.845	326.323	391.552	401.734	364.981
ILMN_1753135	ALK	anaplastic lymphoma receptor tyrosine kinase	5	5	5	10.0662	25.3372	5	6.36442	17.9729	5	5	5	10.0662	7.15133	5	5	21.9625	13.8875	15.8566	14.9091	13.9208	7.19407	5	5.67287	5	13.8875	15.8566	14.9091	13.9208	19.5162	5.71073	12.8485	14.053
ILMN_2375973	ALKBH1	alkB, alkylation repair homolog 1	98.4919	126.747	103.222	93.0599	112.253	88.4342	85.5232	79.9613	98.4919	126.747	103.222	93.0599	91.226	93.1822	108.088	81.1556	122.591	142.736	106.609	97.2408	92.19	106.088	90.3205	90.0791	122.591	142.736	106.609	97.2408	122.035	86.7376	95.2231	86.7009
ILMN_2276750	ALKBH1	alkB, alkylation repair homolog 1	6.94997	18.6584	12.547	7.13913	5	5	7.37135	5	6.94997	18.6584	12.547	7.13913	8.12029	5.0315	5	5	11.3602	17.3204	13.155	5	7.44214	5.35335	7.37776	6.00357	11.3602	17.3204	13.155	5	9.34831	5.34226	5.62964	9.02129
ILMN_1758038	ALKBH1	alkB, alkylation repair homolog 1	86.1313	135.317	105.263	97.3909	103.508	74.7936	79.6795	83.6923	86.1313	135.317	105.263	97.3909	80.2231	80.689	97.512	61.513	106.383	132.816	107.829	98.5717	100.662	93.6841	81.8523	70.5603	106.383	132.816	107.829	98.5717	94.4792	83.0431	81.1011	91.3065
ILMN_1690252	ALKBH2	alkB, alkylation repair homolog 2	116.93	99.8534	117.283	129.786	157.749	151.788	130.903	131.929	116.93	99.8534	117.283	129.786	186.915	152.057	135.08	125.736	94.5486	91.8626	71.2678	127.763	135.112	141.246	130.591	122.103	94.5486	91.8626	71.2678	127.763	144.125	122.577	94.7134	118.088
ILMN_2134062	ALKBH3	alkB, alkylation repair homolog 3	57.6418	56.4476	44.105	54.3544	68.9017	46.297	45.6901	57.6508	57.6418	56.4476	44.105	54.3544	56.9369	42.1706	40.4003	48.6265	29.8137	70.1025	37.556	35.0837	24.5131	36.4339	26.3936	35.2007	29.8137	70.1025	37.556	35.0837	30.7121	31.3628	47.2806	41.1178
ILMN_1805673	ALKBH4	alkB, alkylation repair homolog 4	48.4296	35.5636	47.1553	46.0633	51.1023	39.0985	47.8986	46.9994	48.4296	35.5636	47.1553	46.0633	45.2729	41.7357	55.3234	33.3053	34.3966	39.9711	34.1611	34.5418	26.8142	32.2529	27.4016	29.1899	34.3966	39.9711	34.1611	34.5418	25.2046	14.8415	34.8641	28.1746
ILMN_1657283	ALKBH5	alkB, alkylation repair homolog 5	1954.44	1927.26	2435.28	2039.29	2163.03	2790.37	2774.36	3203.04	1954.44	1927.26	2435.28	2039.29	2229.35	2281.86	3033.02	2808.96	2955.12	2530.06	3721.87	2687.72	2698.31	2896.54	3222.88	3600.43	2955.12	2530.06	3721.87	2687.72	2716.53	3434.04	3852.47	4145.39
ILMN_1808792	ALKBH6	alkB, alkylation repair homolog 6, transcript variant 1	210.857	203.963	203.44	194.636	214.284	167.168	204.122	159.479	210.857	203.963	203.44	194.636	182.476	164.311	218.12	156.45	148.297	169.064	178.318	113.126	108.45	91.0879	128.756	104.996	148.297	169.064	178.318	113.126	127.38	115.915	96.0107	100.522
ILMN_1761764	ALKBH7	alkB, alkylation repair homolog 7	202.508	156.571	179.578	234.813	219.936	210.823	252.769	255.008	202.508	156.571	179.578	234.813	251.79	198.37	190.46	227.344	193.273	148.569	228	223.847	198.915	197.582	232.603	195.761	193.273	148.569	228	223.847	225.524	201.054	221.69	244.953
ILMN_1779190	ALKBH8	alkB, alkylation repair homolog 8	40.9473	41.6547	36.3154	33.0825	14.6872	14.124	12.8807	22.9482	40.9473	41.6547	36.3154	33.0825	28.2034	24.864	19.5585	12.7976	5.60262	17.7472	8.79749	10.2658	21.1397	15.2647	8.15873	9.82028	5.60262	17.7472	8.79749	10.2658	11.8848	5	5	5
ILMN_1784583	ALLC	allantoicase, transcript variant 1	5	5	5	6.19277	5	5	6.61189	5	5	5	5	6.19277	5	5	5	7.13441	5	6.12986	5	5	5	5.2096	5	5	5	6.12986	5	5	6.87145	5	5	5
ILMN_1681046	ALLC	allantoicase, transcript variant 1	5	5	5.40225	5	15.3275	31.9805	5	5	5	5	5.40225	5	5	5	5	5	5	5	5	5	5	5	5	5	5	5	5	5	5	5	5	5
ILMN_1796946	ALLC	allantoicase, transcript variant 2	5	5	5	5	5	5	5	5	5	5	5	5	5	5	5	5	5	5	5	5	5	5	5	5	5	5	5	5	5	5	5	5
ILMN_1709474	ALMS1	Alstrom syndrome 1	55.1786	65.9406	75.1118	49.5729	44.9832	38.864	49.3711	39.134	55.1786	65.9406	75.1118	49.5729	56.0549	64.0333	56.4893	44.1385	58.7605	68.2818	60.279	77.2122	61.566	76.4335	74.8694	52.966	58.7605	68.2818	60.279	77.2122	79.1538	89.5069	57.3003	52.6001
ILMN_3237132	ALMS1P	Alstrom syndrome 1 pseudogene, non-coding RNA.	12.4267	22.3232	5	12.6959	5	6.6287	7.58677	5	12.4267	22.3232	5	12.6959	9.54173	26.8401	6.63504	5	5	5	5	5	5	5	5	5	5	5	5	5	5	5	5	5
ILMN_1713731	ALOX12	arachidonate 12-lipoxygenase	5	9.09317	6.20737	5	5	13.6573	24.7592	46.133	5	9.09317	6.20737	5	5	5.05822	5.29928	30.4404	12.0524	9.77403	16.1958	13.3194	6.47608	5	5	5	12.0524	9.77403	16.1958	13.3194	10.5476	16.2256	26.8803	19.9908
ILMN_1692332	ALOX12B	arachidonate 12-lipoxygenase, 12R type	5	5	5	5	5	5	5	5	5	5	5	5	5	5	5	5	5.20529	5	5	5	5	5	5	5	5.20529	5	5	5	5	5	5	5
ILMN_2137544	ALOX12P2	arachidonate 12-lipoxygenase pseudogene 2, non-coding RNA.	5.53811	8.60204	5	5	10.625	6.5942	5	5	5.53811	8.60204	5	5	5	5	5	5	5	5	5	13.2771	10.7793	5	5	5	5	5	5	13.2771	5	5	5	5
ILMN_1735987	ALOX12P2	PREDICTED: arachidonate 12-lipoxygenase pseudogene 2, misc RNA.	5.62185	5	5	5.09347	7.14509	5	5	5	5.62185	5	5	5.09347	5	5	5	5	5	5.43262	5	5	5	5	5	5	5	5.43262	5	5	5	5	5	5
ILMN_1676042	ALOX15	PREDICTED: arachidonate 15-lipoxygenase	5	5	5	5	7.24153	14.651	53.2032	52.3828	5	5	5	5	12.5914	99.3871	137.273	68.5845	9.57757	5	9.21599	5	8.38658	5.50388	9.86975	5.44251	9.57757	5	9.21599	5	7.61016	10.0533	7.33254	7.22204
ILMN_1783443	ALOX15	PREDICTED: arachidonate 15-lipoxygenase	5	7.90833	7.21574	5.93708	5	5	17.0859	17.5411	5	7.90833	7.21574	5.93708	7.60534	22.0287	34.0907	19.449	15.8754	6.10806	5	5	5	5	5	5	15.8754	6.10806	5	5	5.3115	8.40695	9.732	5
ILMN_1729320	ALOX15	arachidonate 15-lipoxygenase	5	5	5	5	5	5	5	6.43206	5	5	5	5	5	5	5	5	5	5	5	5	5	5	5	5	5	5	5	5	5	5	5	5
ILMN_2403534	ALOX15	arachidonate 15-lipoxygenase	5	5	5	5	5	12.1025	5	9.25882	5	5	5	5	5	6.71538	37.9016	6.00582	5.32639	5	5	5	5	5	5	5	5.32639	5	5	5	5	5	5	5
ILMN_1751975	ALOX15B	arachidonate 15-lipoxygenase, type B, transcript variant d	5	5	5	5	5	5	5	5	5	5	5	5	5	5	5	5	5	5	5	5	5	5	5	5	5	5	5	5	5	5	5	5
ILMN_2276904	ALOX15B	arachidonate 15-lipoxygenase, type B, transcript variant d	5	5	5	5	5	5	5	5	5	5	5	5	5	5	5	5	5	5	5	5	5	5	5	5	5	5	5	5	5	5	5	5
ILMN_2393149	ALOX15B	arachidonate 15-lipoxygenase, type B, transcript variant b	41.5528	42.2147	84.9554	103.855	32.6358	36.037	37.1352	40.9505	41.5528	42.2147	84.9554	103.855	75.4569	63.9076	27.1959	37.5826	52.9529	34.0736	58.6897	121.22	98.8112	82.2982	40.3215	22.782	52.9529	34.0736	58.6897	121.22	83.1664	85.3404	46.5602	37.3275
ILMN_1792150	ALOX5	arachidonate 5-lipoxygenase	7.30946	5	5	5	5	8.10172	5	5	7.30946	5	5	5	5	5.24097	5	5	5	7.78759	5	6.13553	7.0019	5	9.64516	5	5	7.78759	5	6.13553	12.4812	5.48658	5	5.85998
ILMN_1651466	ALOX5	PREDICTED: arachidonate 5-lipoxygenase	5	5	5	5	5	5	5	5	5	5	5	5	5	5	5	5	5	5.24663	5	5	5	5	5	5	5	5.24663	5	5	5	5	5	5
ILMN_1680996	ALOX5	PREDICTED: arachidonate 5-lipoxygenase	32.9526	24.8677	17.5388	97.3643	16.189	6.19231	12.6187	11.9498	32.9526	24.8677	17.5388	97.3643	28.6973	26.0001	20.1027	7.11901	140.045	18.7366	49.2915	52.4093	38.8924	32.1751	60.0269	18.8483	140.045	18.7366	49.2915	52.4093	36.971	40.1538	40.8317	23.9125
ILMN_1797875	ALOX5AP	arachidonate 5-lipoxygenase-activating protein	5	5	5	5	5	7.50696	5	20.4346	5	5	5	5	5	12.7918	21.1518	47.2662	5	5	5	5	5	5	5	5	5	5	5	5	5	5	5	5
ILMN_1678255	ALOXE3	arachidonate lipoxygenase 3	5	5	12.3938	5	5	5.87735	7.27595	5	5	5	12.3938	5	5	10.3755	5	5	5	10.6029	12.6319	5	5	5	5	5	5	10.6029	12.6319	5	5	5	5	5
ILMN_1752669	ALPI	alkaline phosphatase, intestinal	12.5037	5	13.3871	6.99265	7.17314	5	15.6679	6.83441	12.5037	5	13.3871	6.99265	10.1629	9.51365	6.71914	10.5455	5	5.82171	5	8.41818	6.44645	7.29996	7.53302	6.30613	5	5.82171	5	8.41818	5	7.43733	7.27579	5
ILMN_2078697	ALPK1	alpha-kinase 1	5	5	5	5	5	5	5.86493	5	5	5	5	5	5	5.15381	5	5	5	5	5	5	5	5	5	5	5	5	5	5	5	5	5	5
ILMN_1811238	ALPK2	alpha-kinase 2	5	5	191.83	2378.61	1752.98	1546.36	2318.48	2846.41	5	5	191.83	2378.61	2565.48	1936.93	2141.04	2430.44	5	5	49.3437	4000.69	1822.62	1006.92	988.783	1737.43	5	5	49.3437	4000.69	2837.33	1846.16	2982.6	5618.25
ILMN_1734630	ALPK3	alpha-kinase 3	5.15304	5	5	5	5	5	5	7.18977	5.15304	5	5	5	5	5	10.2555	5	5	5	5	5	27.2063	7.99507	14.448	5.28311	5	5	5	5	23.6565	18.7462	7.51905	13.4291
ILMN_1701603	ALPL	alkaline phosphatase, liver/bone/kidney, transcript variant 1	1196.85	1018.48	1170.48	846.208	274.159	136.292	70.6598	33.3713	1196.85	1018.48	1170.48	846.208	213.893	107.455	32.354	32.5253	1239.41	822.843	1501.13	1546.62	1295.92	843.889	657.038	245.828	1239.41	822.843	1501.13	1546.62	1020	462.672	316.625	119.822
ILMN_1693789	ALPP	alkaline phosphatase, placental	1725.66	1947.29	1864.25	2162.36	2084.48	2112.61	2374.24	1727.29	1725.66	1947.29	1864.25	2162.36	2447.93	2164.49	1907.85	2338.56	1094.56	753.011	760.79	895.696	814.258	890.792	1099.94	1211.3	1094.56	753.011	760.79	895.696	1191.27	1246.05	856.377	1054.27
ILMN_1801851	ALPPL2	alkaline phosphatase, placental-like 2	14.8106	5	5	8.00051	5	5	5	5.01188	14.8106	5	5	8.00051	5	5	7.6066	6.4327	24.4618	16.4315	5	5	5	5	9.87076	5.34329	24.4618	16.4315	5	5	5	5	5	13.2526
ILMN_1750256	ALS2	amyotrophic lateral sclerosis 2	397.341	386.642	356.945	454.763	437.426	512.284	423.442	455.86	397.341	386.642	356.945	454.763	434.827	471.954	444.921	439.072	517.259	407.728	646.67	671.373	638.42	625.117	630.718	604.534	517.259	407.728	646.67	671.373	624.216	607.631	598.402	743.131
ILMN_1690636	ALS2CL	ALS2 C-terminal like, transcript variant 3	5	5	5	5	5	5	5	5	5	5	5	5	5	5	5	5.17169	5	5	5	5	5	5	5	5	5	5	5	5	5	5	5	5
ILMN_1702322	ALS2CL	ALS2 C-terminal like, transcript variant 1	5	5	5	5	5	5	5	5	5	5	5	5	5	5	5	5	5	5	5	5	5	5	5	5	5	5	5	5	5	5	5	5
ILMN_1700596	ALS2CL	ALS2 C-terminal like, transcript variant 1	5	9.32704	5	8.7989	10.1145	6.15536	5	5	5	9.32704	5	8.7989	8.7635	8.21449	5	5	5	5	5	5	5	5	5	5	5	5	5	5	5	5	5	5
ILMN_1792449	ALS2CR11	amyotrophic lateral sclerosis 2 chromosome region, candidate 11	5	5	5	5	5	5	5	5	5	5	5	5	5	5	5	5	5	5	5	5	5	5	5	5	5	5	5	5	5	5	5	5
ILMN_1765674	ALS2CR12	amyotrophic lateral sclerosis 2 chromosome region, candidate 12	5.61349	5	5	5	5	5	5	5	5.61349	5	5	5	5	5	5	5	5.76288	9.15292	5	5	5	5	5	5	5.76288	9.15292	5	5	5	5	5	10.056
ILMN_1787314	ALS2CR14	amyotrophic lateral sclerosis 2 chromosome region, candidate 14	82.1545	77.8734	69.4573	85.7455	67.7528	78.8353	83.7051	57.8125	82.1545	77.8734	69.4573	85.7455	84.0146	76.527	63.5284	72.3883	69.7086	48.1416	47.3885	53.9005	47.2921	39.6056	46.9759	55.6843	69.7086	48.1416	47.3885	53.9005	64.9463	57.6985	52.3994	59.8917
ILMN_1663897	ALS2CR16	PREDICTED: amyotrophic lateral sclerosis 2 chromosome region, candidate 16	6.12712	5	5	11.0121	9.94852	5	5	5.34421	6.12712	5	5	11.0121	8.4423	10.1497	12.755	7.28681	15.646	5	9.03471	10.186	5	5.40841	6.77984	7.13334	15.646	5	9.03471	10.186	5.23557	5	5.29141	6.59987
ILMN_1800958	ALS2CR4	amyotrophic lateral sclerosis 2 chromosome region, candidate 4, transcript variant 1	603.301	648.474	602.182	587.109	597.841	627.083	634.869	605.919	603.301	648.474	602.182	587.109	593.677	665.73	614.258	568.071	403.192	757.604	548.282	602.213	669.495	776.088	528.603	383.085	403.192	757.604	548.282	602.213	624.1	615.516	500.104	406.362
ILMN_1760889	ALS2CR8	amyotrophic lateral sclerosis 2 chromosome region, candidate 8	5	5	5	9.46529	8.32129	5.66181	5	5	5	5	5	9.46529	11.8215	5.44451	5	5	5	5	5.69056	5	5	5	5	6.49712	5	5	5.69056	5	5	12.5311	5	5
ILMN_3236443	ALX1	ALX homeobox 1	77.4822	88.0187	101.286	127.461	294.938	314.799	228.776	174.343	77.4822	88.0187	101.286	127.461	191.231	223.106	199.63	189.17	71.282	87.3308	59.1853	83.9796	146.685	172.793	211.095	233.425	71.282	87.3308	59.1853	83.9796	165.73	90.1825	86.9115	95.2045
ILMN_1729325	ALX3	aristaless-like homeobox 3	5	5	12.4581	8.91017	5	11.5436	12.5919	10.7152	5	5	12.4581	8.91017	5	5	12.3459	18.6432	5	9.06649	5	5	13.0004	14.8145	19.5069	5	5	9.06649	5	5	7.21781	5	6.14602	10.9033
ILMN_2191902	ALX3	ALX homeobox 3	5	5	5	5	5	5	5	5	5	5	5	5	5	5	5	5	5	5	5	5	5	5	5	6.41845	5	5	5	5	5	5	5	5
ILMN_1803384	ALX4	ALX homeobox 4	5	5	5	5	5	5	5	5	5	5	5	5	5	5	5	5	5	5.67059	5	5	5	5	5	5	5	5.67059	5	5	5	5	5	5
ILMN_1797432	AMAC1	acyl-malonyl condensing enzyme 1	5	5	5	5	5	5	5	5	5	5	5	5	5	5	5	5	5	5	5	5	5	5	5	5	5	5	5	5	5	5	5	5
ILMN_1794728	AMAC1L1	PREDICTED: acyl-malonyl condensing enzyme 1-like 1	5	9.68055	5	5	5	5	5	5	5	9.68055	5	5	5	5	5	5	5.43162	5	5	5	5	5	5	5	5.43162	5	5	5	5	5	5	5
ILMN_1715988	AMAC1L2	acyl-malonyl condensing enzyme 1-like 2	18.183	5	6.05908	5	7.44813	5	5	5	18.183	5	6.05908	5	9.23567	6.33418	13.6098	5.33595	17.2708	5	5	5	6.72274	5	14.3915	6.12134	17.2708	5	5	5	7.388	5	12.5425	6.78185
ILMN_2194619	AMAC1L2	acyl-malonyl condensing enzyme 1-like 2	5	5	6.64247	5	5	5	5	5	5	5	6.64247	5	5	5.45367	5	5	5	5	5	5	5	5	5	5	5	5	5	5	5	5	5	6.30002
ILMN_1713315	AMAC1L2	acyl-malonyl condensing enzyme 1-like 2	5	5	5	5	5	5	5	9.62986	5	5	5	5	5	6.72877	5	5	5	5	5.90572	6.47662	5	5	5	8.45548	5	5	5.90572	6.47662	5	5	5	5
ILMN_3246673	AMAC1L3	acyl-malonyl condensing enzyme 1-like 3	5	16.7631	15.1328	11.1677	8.68224	9.25215	15.4046	9.29063	5	16.7631	15.1328	11.1677	16.9372	8.97951	9.79064	7.91699	8.18742	5.37935	9.51184	10.8087	5.30749	5	5	5	8.18742	5.37935	9.51184	10.8087	5	5	5.99256	5
ILMN_1792741	AMACR	alpha-methylacyl-CoA racemase, transcript variant 2	21.91	5	18.9395	38.5142	28.1063	19.6139	19.9244	32.2852	21.91	5	18.9395	38.5142	23.6134	15.0457	30.4331	35.9635	34.225	28.1573	36.6609	42.4133	33.3534	31.3902	34.083	47.15	34.225	28.1573	36.6609	42.4133	29.6015	27.7847	41.041	55.1786
ILMN_2367172	AMACR	alpha-methylacyl-CoA racemase, transcript variant 2	25.431	35.0707	25.2566	42.9394	27.2335	24.0633	47.571	52.6161	25.431	35.0707	25.2566	42.9394	39.5715	32.5438	38.357	57.0037	59.7988	36.4149	48.606	55.2106	52.6795	40.3556	63.7684	59.7837	59.7988	36.4149	48.606	55.2106	47.2075	31.1175	57.0978	66.7975
ILMN_1759670	AMACR	alpha-methylacyl-CoA racemase, transcript variant 1	75.7907	58.8618	54.1053	88.2458	86.8281	76.4744	70.997	106.417	75.7907	58.8618	54.1053	88.2458	71.0539	69.0797	93.9896	85.5341	75.3824	72.5528	83.0051	97.0566	75.8238	67.8993	83.8188	95.3822	75.3824	72.5528	83.0051	97.0566	79.7864	59.1053	73.535	83.0668
ILMN_1697611	AMBN	ameloblastin	5	5	5	5.9567	5.107	5	5	5	5	5	5	5.9567	5	5	5	5	5	5	5	5	5	6.14451	5	5	5	5	5	5	5	5	5	5.6653
ILMN_1688019	AMBN	PREDICTED: ameloblastin	5	5	5	5	5	5	5	5	5	5	5	5	5	5	5	5	5	5	5	5	5	5	5	5	5	5	5	5	5	5	5	5
ILMN_1751092	AMBN	ameloblastin	5	5	5	5	5	5	5	5	5	5	5	5	5	5	5	5	5	5	5	5	5	5	5	5	5	5	5	5	5	6.75577	5	5.85809
ILMN_1794384	AMBN	ameloblastin	5.90277	5	5	5	5	5.81107	5	5	5.90277	5	5	5	5	7.98915	5	5	5	5	9.99634	5	5	5	5	5	5	5	9.99634	5	5	5	5	13.1212
ILMN_1695446	AMBP	alpha-1-microglobulin/bikunin precursor	5.38843	5	5	5	5	7.02299	5	5	5.38843	5	5	5	5	5	5	5	5	5	5	5	5	5	5	5	5	5	5	5	5	5.60349	5	5
ILMN_1662681	AMBRA1	autophagy/beclin-1 regulator 1	6.55736	9.95464	5.58136	19.0742	12.2147	9.91989	8.48305	7.58745	6.55736	9.95464	5.58136	19.0742	16.782	14.4876	6.31658	6.11439	10.6746	9.27145	20.1497	18.2664	16.6493	16.2936	14.427	16.4736	10.6746	9.27145	20.1497	18.2664	8.99723	18.2932	22.3665	16.3955
ILMN_1788462	AMD1	adenosylmethionine decarboxylase 1, transcript variant 2	1664.92	1185.33	872.608	577.204	494.404	423.496	396.589	396.055	1664.92	1185.33	872.608	577.204	500.493	453.855	418.839	369.613	1047.55	1932.46	1045.06	868.516	897.915	933.81	662.604	625.426	1047.55	1932.46	1045.06	868.516	815.006	770.179	822.318	711.147
ILMN_1667994	AMD1	adenosylmethionine decarboxylase 1, transcript variant 1	453.808	378.74	262.254	170.295	141.221	101.039	117.99	109.689	453.808	378.74	262.254	170.295	123.324	121.54	113.403	90.3413	177.362	347.045	167.909	129.374	157.465	128.328	114.177	96.5626	177.362	347.045	167.909	129.374	140.862	125.516	117.858	116.953
ILMN_1788239	AMDHD1	amidohydrolase domain containing 1	5	5	5	5	5	6.46006	5.90305	5	5	5	5	5	5	5	7.35363	5	5	5	5.12317	5	57.7755	41.7117	5	5	5	5	5.12317	5	7.66501	5	5	5.146
ILMN_1695759	AMDHD2	amidohydrolase domain containing 2	61.8567	57.6722	51.9504	58.7493	36.2674	50.6146	37.4273	37.6666	61.8567	57.6722	51.9504	58.7493	17.886	30.3454	38.0369	23.0785	31.8319	29.5654	39.9929	35.2603	23.3171	32.4892	30.8151	23.702	31.8319	29.5654	39.9929	35.2603	32.6723	52.7178	42.5329	28.8147
ILMN_2397406	AMELX	amelogenin, transcript variant 1	5	5	5	5	5	5	5	5	5	5	5	5	5	5	5	5	7.27334	5	5	5	5	5	5	5.08066	7.27334	5	5	5	5	5	5	9.41828
ILMN_1727258	AMELY	amelogenin, Y-linked	5	5	5	5	5	5	5	5	5	5	5	5	5	5	5	5	5	5	5	5	5	5	5	5	5	5	5	5	5	5.70332	5	5
ILMN_1723116	AMFR	autocrine motility factor receptor	85.5533	68.9643	98.0131	96.0468	116.213	106.104	107.444	97.4817	85.5533	68.9643	98.0131	96.0468	126.734	134.722	121.759	148.797	67.4096	61.9051	112.713	122.37	133.377	142.218	134.214	159.157	67.4096	61.9051	112.713	122.37	128.876	121.62	151.538	167.399
ILMN_1666258	AMFR	autocrine motility factor receptor	10.8396	5.94851	5	16.8387	5	5	5	10.8935	10.8396	5.94851	5	16.8387	5	5	7.09428	14.4532	8.07272	13.9505	23.8984	29.0321	16.1531	12.5458	13.652	8.87721	8.07272	13.9505	23.8984	29.0321	10.8502	22.8183	10.0113	18.9866
ILMN_1660995	AMH	anti-Mullerian hormone	61.1139	68.0853	62.0808	68.8578	51.7341	46.9319	48.9294	63.7091	61.1139	68.0853	62.0808	68.8578	56.5788	47.2461	37.1201	59.2225	25.0698	32.248	23.3908	30.5148	21.3705	14.5182	28.1629	13.6197	25.0698	32.248	23.3908	30.5148	26.8634	25.907	12.7991	26.0415
ILMN_1736412	AMHR2	anti-Mullerian hormone receptor, type II	67.9771	30.3067	69.1901	339.179	808.378	513.288	715.137	931.479	67.9771	30.3067	69.1901	339.179	685.254	803.169	1164.64	1655.45	16.4329	5	92.9311	224.867	540.196	605.44	801.125	737.146	16.4329	5	92.9311	224.867	598.747	397.683	343.75	413.883
ILMN_1778723	AMICA1	adhesion molecule, interacts with CXADR antigen 1	5	5	5	5	5	5	7.64942	5	5	5	5	5	5	5	5	6.00102	5	5	6.3933	7.51318	5	5	5	5	5	5	6.3933	7.51318	5	5	5	5
ILMN_1765460	AMIGO1	adhesion molecule with Ig-like domain 1	5	10.3769	5	9.00722	14.9841	12.0256	5.28448	5	5	10.3769	5	9.00722	5.22014	8.39472	5	5	9.25779	5.44548	5	5.35008	7.66504	5	5	19.2003	9.25779	5.44548	5	5.35008	11.6242	5	5	11.6417
ILMN_1725896	AMIGO2	adhesion molecule with Ig-like domain 2	5	5	5	5	5	5	5	5	5	5	5	5	5	5	5	5	5	5	5	6.09482	5	5	5	5	5	5	5	6.09482	5	5	5	5
ILMN_1738233	AMIGO3	adhesion molecule with Ig-like domain 3	5.02685	5	5	5	5	5	5	5	5.02685	5	5	5	5	5	5	5	5	5	5	5.33418	5	5	5	5	5	5	5	5.33418	5	5	5	5
ILMN_2394242	AMMECR1	Alport syndrome, mental retardation, midface hypoplasia and elliptocytosis chromosomal region gene 1, transcript variant 2	120.457	112.359	98.0595	96.473	86.8716	63.894	65.2869	60.7331	120.457	112.359	98.0595	96.473	86.9867	70.3728	72.4242	66.8937	131.999	166.701	113.301	113.037	101.14	104.402	99.8356	79.4085	131.999	166.701	113.301	113.037	113.847	77.7493	71.9224	48.3196
ILMN_1779374	AMMECR1	Alport syndrome, mental retardation, midface hypoplasia and elliptocytosis chromosomal region gene 1, transcript variant 1	563.262	454.334	372.338	318.005	368.07	267.635	278.978	238.681	563.262	454.334	372.338	318.005	344.517	281.796	254.669	243.123	510.017	548.599	422.442	394.157	391.412	362.853	392.305	334.523	510.017	548.599	422.442	394.157	379.362	417.557	339.194	228.355
ILMN_1670506	AMMECR1	Alport syndrome, mental retardation, midface hypoplasia and elliptocytosis chromosomal region gene 1, transcript variant 1	22.1529	20.4735	27.6573	16.8819	8.14866	10.8103	7.84174	12.3409	22.1529	20.4735	27.6573	16.8819	16.5664	14.8171	6.72047	7.58008	10.1545	10.6627	10.5669	10.7977	5.66995	12.8208	10.339	16.129	10.1545	10.6627	10.5669	10.7977	17.0098	7.57669	13.9353	11.0025
ILMN_1727023	AMMECR1L	AMME chromosomal region gene 1-like	103.551	118.883	116.226	130.179	80.2267	124.291	131.198	105.521	103.551	118.883	116.226	130.179	108.614	124.65	108.081	122.678	143.562	148.449	160.309	180.781	180.18	187.56	194.688	180.14	143.562	148.449	160.309	180.781	154.075	172.031	150.553	162.881
ILMN_1683901	AMN	amnionless homolog	5	5	7.65328	5	5	5	5	5	5	5	7.65328	5	5	5	5	5.27189	5	5	5	5	5	5	5	5	5	5	5	5	5	5	5	5
ILMN_1750880	AMN1	antagonist of mitotic exit network 1 homolog	5.85651	13.4291	21.6382	27.7038	15.7714	15.4209	24.8221	25.7641	5.85651	13.4291	21.6382	27.7038	22.0618	28.482	30.4515	36.329	21.2528	6.46742	38.9952	26.9081	45.087	47.5551	35.5103	34.2344	21.2528	6.46742	38.9952	26.9081	27.8815	21.291	26.6913	31.7856
ILMN_1792409	AMOT	angiomotin, transcript variant 2	77.207	122.284	105.704	173.323	880.746	1122.64	922.312	745.77	77.207	122.284	105.704	173.323	698.196	1051.78	789.433	767.635	72.3158	35.1929	16.3922	170.936	623.101	853.416	999.02	1015.93	72.3158	35.1929	16.3922	170.936	699.669	1043.44	1005.64	593.069
ILMN_1748141	AMOTL1	angiomotin like 1	5	5	7.33354	5	5	5.60487	5	5	5	5	7.33354	5	5.07194	5	7.78827	5	5	14.8713	19.4036	5	5	5	5	5	5	14.8713	19.4036	5	5	5	5	5
ILMN_1778788	AMOTL2	angiomotin like 2	27.871	25.491	27.8226	45.3383	37.2674	29.8154	31.8123	30.9418	27.871	25.491	27.8226	45.3383	17.8233	24.7744	5.22285	14.9475	24.6972	16.9875	10.539	13.2028	25.4283	17.6612	12.0665	22.3187	24.6972	16.9875	10.539	13.2028	22.9537	23.003	16.9174	11.8434
ILMN_1759312	AMPD1	adenosine monophosphate deaminase 1	5	5	5	5	5	5	5	5	5	5	5	5	5	5	5	5	5	5	5	5	5	5	5	5	5	5	5	5	5	5	5	5
ILMN_1696830	AMPD2	adenosine monophosphate deaminase 2, transcript variant 3	5	5	5	5	5	5	5	5	5	5	5	5	5	5	5	5	5	5	5	5	5	5	5	5	5	5	5	5	5	5	5	5
ILMN_1701589	AMPD2	adenosine monophosphate deaminase 2, transcript variant 1	5	5	5	5	5	5	5	5	5	5	5	5	5	5	5	5	5	5	5	5	5	5	5	5	5	5	5	5	5	5	5	5
ILMN_1786899	AMPD2	adenosine monophosphate deaminase 2, transcript variant 2	5	5	5	5	5	5	5	5	5	5	5	5	5	5	5	5	5	5	5	5	5	5	5	5	5	5	5	5	5	5	5	5
ILMN_1660854	AMPD3	adenosine monophosphate deaminase, transcript variant 1	5	5	5	5	5	5	10.8973	5	5	5	5	5	5	5	13.4017	6.73794	5	5	5	5	5	5	5	5	5	5	5	5	5	5	5	5
ILMN_1665307	AMPD3	adenosine monophosphate deaminase, transcript variant 2	5	5	5	5	5	5	5	5	5	5	5	5	5	5	5	5	5	5	5	5	5	5	5	5	5	5	5	5	5	5	5	5
ILMN_1774447	AMPD3	adenosine monophosphate deaminase, transcript variant 1	5	5	5	5	5	5	5	5	5	5	5	5	5	5	5	5	5	5.39016	5	5	5	5	5.71001	5.52653	5	5.39016	5	5	5	5	5	6.96827
ILMN_1731223	AMPD3	adenosine monophosphate deaminase, transcript variant 3	5	5	17.7797	6.84614	5	5.58021	5.36578	5	5	5	17.7797	6.84614	5	10.1953	5	5	5	5	5	5.56675	5	5	5	5	5	5	5	5.56675	9.81135	5	5	5
ILMN_1685834	AMPH	amphiphysin, transcript variant 1	31.9498	26.4086	31.9285	30.4111	24.565	14.9447	11.5187	12.9256	31.9498	26.4086	31.9285	30.4111	18.6485	8.5437	31.5277	14.0158	65.2179	46.4501	97.5905	38.591	44.2893	55.6363	37.6272	16.2177	65.2179	46.4501	97.5905	38.591	39.7655	32.4531	11.3355	15.0194
ILMN_1725297	AMPH	amphiphysin, transcript variant 1	5	5	5	5	5	5	5	5	5	5	5	5	8.05147	6.37848	7.89141	5	5	5	5	5	5	5	5	11.8702	5	5	5	5	5	5	7.92944	7.69724
ILMN_1665331	AMT	aminomethyltransferase	405.097	370.672	515.676	595.032	605.626	562.076	495.131	565.813	405.097	370.672	515.676	595.032	605.89	494.174	558.17	550.082	379.802	372.437	403.5	407.464	413.769	416.267	371.319	361.709	379.802	372.437	403.5	407.464	483.36	438.795	372.427	457.867
ILMN_1713927	AMTN	amelotin	5	5	5	5	5	5	5	5	5	5	5	5	5	5	5	5	5	5	5	5	5	5	5	5	5	5	5	5	5	5	5	5
ILMN_1797796	AMY1A	amylase, alpha 1A, transcript variant 2	5	5.36087	5.16989	5	5	8.40111	7.94772	5	5	5.36087	5.16989	5	5	5	5	5	5	5.10987	12.2206	5	5	5	8.09178	5	5	5.10987	12.2206	5	5	5	5	5
ILMN_2408219	AMY1A	amylase, alpha 1A, transcript variant 1	5	5	5	5	5	5	5	5	5	5	5	5	5	5	5	5	5	5	5	5	5	5	5	5	5	5	5	5	5	5	5	5
ILMN_2294762	AMY1A	amylase, alpha 1A, transcript variant 1	525.05	694.348	517.974	554.021	412.701	455.276	434.201	422.496	525.05	694.348	517.974	554.021	489.024	493.147	568.378	401.67	691.95	808.484	1132.61	1019.65	1028.77	778.838	1183.17	1080.6	691.95	808.484	1132.61	1019.65	896.341	851.531	653.506	509.96
ILMN_1726327	AMY1B	amylase, alpha 1B	114.945	159.729	152.903	170.191	130.069	134.457	108.5	118.527	114.945	159.729	152.903	170.191	129.031	121.122	132.079	101.921	166.652	192.165	243.12	232.226	213.584	139.757	220.788	180.599	166.652	192.165	243.12	232.226	261.582	204.685	147.431	105.813
ILMN_2094261	AMY1B	amylase, alpha 1B	5	5	5	5	5	5	5	13.1782	5	5	5	5	7.6983	7.00216	16.2197	10.2145	5	5	5	5	6.77054	5	5	6.31961	5	5	5	5	16.3127	5	5	19.8218
ILMN_2094262	AMY1B	amylase, alpha 1B	5	7.85397	5	5	5	5	5	18.0216	5	7.85397	5	5	5	5	5	5	5	7.48782	5	14.9931	5	5	5	7.24034	5	7.48782	5	14.9931	5	5	6.3867	15.5887
ILMN_1663313	AMY1C	amylase, alpha 1C	2312.8	2851.56	2405.9	2444.38	2434.34	2164.27	2213.04	2279.39	2312.8	2851.56	2405.9	2444.38	2760.48	2301.74	3607.67	2440.53	1973.55	2333.75	2504.41	2694	2742.76	3208.65	3232.36	2783.76	1973.55	2333.75	2504.41	2694	3050.99	3201.9	2532.72	1531.88
ILMN_1751102	AMY2A	amylase, alpha 2A	5.14092	11.9642	12.6089	5.86543	5	5	5	5	5.14092	11.9642	12.6089	5.86543	5	5	5.01274	11.0245	5	15.3746	10.7115	6.81007	10.0474	8.79434	5	5	5	15.3746	10.7115	6.81007	8.39918	6.6181	8.59202	5
ILMN_1719031	AMY2A	amylase, alpha 2A	5	5	5	5	5	5	5	5	5	5	5	5	5	5	5	5	5	5	5	5.67341	5	5	5	5	5	5	5	5.67341	5	5	6.32917	5
ILMN_2131123	AMY2A	amylase, alpha 2A	5	5	5	8.19836	5	5	5	5	5	5	5	8.19836	5	5	5	5	5	5.28836	5.98522	5	5	5	5	5	5	5.28836	5.98522	5	5	5	5	5
ILMN_1801303	AMY2A	amylase, alpha 2A	12.5515	5	5.78648	32.962	61.9709	59.7456	66.4369	194.11	12.5515	5	5.78648	32.962	37.3055	49.9243	67.6945	149.734	30.4882	5	13.5393	30.6057	31.3458	35.3019	41.4333	117.838	30.4882	5	13.5393	30.6057	38.3396	30.8285	64.5237	167.612
ILMN_2073157	AMY2B	amylase, alpha 2B	5	5	5	8.29381	20.6214	22.7035	18.8748	52.05	5	5	5	8.29381	9.81397	18.6646	14.9833	56.3961	11.512	5	5	7.79261	15.1764	13.077	14.1395	45.4831	11.512	5	5	7.79261	15.0995	13.2448	27.5328	73.0083
ILMN_1694882	AMY2B	amylase, alpha 2B	5.2169	5	5	5	5	7.87078	7.67306	11.7787	5.2169	5	5	5	7.2882	5	5	11.9388	5	8.51137	14.2056	5	12.5487	7.61872	6.75062	9.23073	5	8.51137	14.2056	5	5	5	6.45283	11.322
ILMN_1785742	AMZ1	archaelysin family metallopeptidase 1	5	5	9.10981	5	5	5	5	5	5	5	9.10981	5	5	5	5	5	5	5	5	5	5	5	5	5	5	5	5	5	5	5	5	5
ILMN_2309549	AMZ2	archaelysin family metallopeptidase 2, transcript variant 6	5	6.32732	5	5.3012	6.20847	13.3339	14.9938	11.9419	5	6.32732	5	5.3012	5.69541	9.23465	15.5654	17.7792	14.6132	11.3563	14.6908	14.161	8.95623	13.8919	14.2004	24.702	14.6132	11.3563	14.6908	14.161	10.7975	27.7689	8.55817	14.8944
ILMN_1801606	AMZ2	archaelysin family metallopeptidase 2, transcript variant 2	677.354	669.753	674.316	873.931	967.703	947.017	958.751	981.317	677.354	669.753	674.316	873.931	911.004	874.946	990.326	1053.28	948.642	689.427	919.154	822.335	886.988	1024.93	1009.77	1048.98	948.642	689.427	919.154	822.335	872.146	900.042	932.28	1010.03
ILMN_1804812	ANAPC1	anaphase promoting complex subunit 1	378.446	348.633	322.694	290.39	197.907	216.805	170.835	136.179	378.446	348.633	322.694	290.39	215.588	194.484	183.022	148.724	730.239	615.364	570.851	457.607	451.079	414.479	385.18	257.173	730.239	615.364	570.851	457.607	440.205	412.147	325.995	288.33
ILMN_1664435	ANAPC1	PREDICTED: anaphase promoting complex subunit 1	5	5	5	5	5	5	5	5	5	5	5	5	5	5	5	5	5	6.02695	5	5	5	5	5	5	5	6.02695	5	5	5	5	5	5
ILMN_1659553	ANAPC1	anaphase promoting complex subunit 1	137.568	93.624	97.3231	131.186	95.7418	75.5802	63.1871	64.0997	137.568	93.624	97.3231	131.186	115.366	92.4897	80.2983	51.6624	235.253	136.895	151.288	168.995	167.922	192.216	153.406	97.2257	235.253	136.895	151.288	168.995	164.194	151.203	127.546	120.629
ILMN_1770378	ANAPC10	anaphase promoting complex subunit 10	267.568	255.124	297.94	259.484	243.798	248.347	221.615	250.243	267.568	255.124	297.94	259.484	205.702	226.498	197.791	234.042	238.657	312.957	240.149	248.487	234.816	248.321	233.769	201.634	238.657	312.957	240.149	248.487	231.268	247.664	242.912	231.877
ILMN_1722102	ANAPC11	anaphase promoting complex subunit 11, transcript variant 4	968.145	769.311	854.034	764.504	721.079	722.67	722.604	498.842	968.145	769.311	854.034	764.504	611.487	711.945	448.16	582.305	781.925	620.082	735.011	550.234	499.371	557.615	611.49	519.73	781.925	620.082	735.011	550.234	583.951	546.604	469.233	547.679
ILMN_2343563	ANAPC11	anaphase promoting complex subunit 11, transcript variant 4	386.012	346.451	338.089	300.994	331.794	362.143	385.731	270.163	386.012	346.451	338.089	300.994	327.567	371.564	270.398	296.739	302.401	381.377	290.371	233.397	272.349	331.888	316.281	296.433	302.401	381.377	290.371	233.397	282.858	297.554	272.305	286.018
ILMN_1674988	ANAPC11	PREDICTED: APC11 anaphase promoting complex subunit 11 homolog, transcript variant 8	13.0329	5	5	5	5	5	5	5	13.0329	5	5	5	5	5	5	5	5	5	5	5	5	5	5	5	5	5	5	5	5	5	5	5
ILMN_1726281	ANAPC11	anaphase promoting complex subunit 11, transcript variant 1	5	5	5	5	5	5	5	5	5	5	5	5	5	5	5	5	5	5	5	5	5	5	5	5	5	5	5	5	5	5	5	5
ILMN_1753773	ANAPC11	anaphase promoting complex subunit 11, transcript variant 1	5.61765	8.45979	5.56564	8.64383	20.9455	5	5	5	5.61765	8.45979	5.56564	8.64383	5	5.04349	5	5	8.40118	5.15886	9.35523	5	6.83833	5	6.30286	8.12928	8.40118	5.15886	9.35523	5	7.678	5.67281	5	5
ILMN_1793894	ANAPC13	anaphase promoting complex subunit 13	963.301	1044	1030.4	1415.66	1553.26	1954.04	1754.43	2540.39	963.301	1044	1030.4	1415.66	1476.33	1767	1908.06	2235.55	737.041	1265.59	1042.46	1137.19	1396.32	1481.83	1413.37	2509.09	737.041	1265.59	1042.46	1137.19	1202.35	1399.54	1596.61	2014.48
ILMN_1813243	ANAPC2	anaphase promoting complex subunit 2	10.2776	6.34109	25.4079	8.4034	13.9708	5.68528	8.7753	6.21173	10.2776	6.34109	25.4079	8.4034	6.70681	6.72219	6.24955	23.618	5.5161	11.6711	10.593	8.67246	5	11.1222	8.65034	6.02928	5.5161	11.6711	10.593	8.67246	5	5	5	5
ILMN_1733096	ANAPC2	anaphase promoting complex subunit 2	5.44319	5	5	5	5	5	5	5	5.44319	5	5	5	5	9.80996	5	5	5	5	6.19777	5	5	5	5.41112	5	5	5	6.19777	5	5	5	5	5
ILMN_1802973	ANAPC4	anaphase promoting complex subunit 4	342.794	309.588	237.62	280.539	352.078	355.427	360.649	334.955	342.794	309.588	237.62	280.539	345.652	359.939	389.492	365.277	321.515	412.006	294.372	356.82	352.461	268.684	280.455	355.189	321.515	412.006	294.372	356.82	278.637	216.612	234.231	281.911
ILMN_1723177	ANAPC5	anaphase promoting complex subunit 5	885.238	919.317	810.903	858.384	771.107	716.443	771.206	800.594	885.238	919.317	810.903	858.384	741.263	817.743	843.281	773.618	751.803	838.5	722.172	755.035	563.414	632.691	621.707	548.262	751.803	838.5	722.172	755.035	601.208	581.37	536.515	595.573
ILMN_2199284	ANAPC7	anaphase promoting complex subunit 7	49.7857	52.8132	57.6727	35.8817	32.3005	35.253	36.3524	30.5159	49.7857	52.8132	57.6727	35.8817	20.9419	39.6705	43.8894	17.8086	41.7136	69.4977	54.067	24.0307	25.1923	33.3318	25.756	26.0656	41.7136	69.4977	54.067	24.0307	31.4835	34.0394	25.3643	14.1787
ILMN_1696974	ANG	angiogenin, ribonuclease, RNase A family, 5, transcript variant 2	41.1991	68.1874	84.4308	50.1473	23.0376	26.7873	15.7659	28.7201	41.1991	68.1874	84.4308	50.1473	39.0303	37.1652	38.7138	23.2309	110.097	34.7	55.9907	30.9189	46.2083	61.3276	54.8706	47.1612	110.097	34.7	55.9907	30.9189	51.1373	46.0631	53.4506	33.319
ILMN_1760727	ANG	angiogenin, ribonuclease, RNase A family, 5, transcript variant 2	140.792	280.97	344.395	169.207	125.39	72.6917	94.3642	117.401	140.792	280.97	344.395	169.207	133.975	101.758	111.792	88.6262	333.923	85.0061	192.055	87.459	156.67	173.495	189.205	133.739	333.923	85.0061	192.055	87.459	131.807	127.567	158.392	93.1997
ILMN_1665871	ANGEL1	angel homolog 1	71.0458	67.1375	58.4668	83.3967	79.0118	87.88	70.9248	89.4052	71.0458	67.1375	58.4668	83.3967	89.7216	86.2861	92.9036	86.1186	122.145	87.6963	73.3442	89.7139	88.1919	99.4196	161.758	168.164	122.145	87.6963	73.3442	89.7139	101.205	93.897	87.1102	88.1192
ILMN_1736340	ANGEL2	angel homolog 2	449.998	490.062	609.451	619.998	717.159	769.303	612.833	532.503	449.998	490.062	609.451	619.998	687.097	802.768	675.689	662.193	446.123	571.477	695.681	866.717	700.625	662.527	813.581	784.484	446.123	571.477	695.681	866.717	631.29	682.899	649.48	523.556
ILMN_1677723	ANGPT1	angiopoietin 1	33.9648	12.4423	5	12.397	9.2598	40.5799	101.444	158.959	33.9648	12.4423	5	12.397	12.6335	52.8542	145.159	248.602	55.3127	21.9374	5	5	12.5966	30.4338	767.492	1696.88	55.3127	21.9374	5	5	21.3514	83.8451	239.817	233.914
ILMN_2086890	ANGPT1	angiopoietin 1	13.7659	12.6781	5.5211	17.6429	10.3417	24.5084	61.5186	96.8737	13.7659	12.6781	5.5211	17.6429	17.3443	16.8731	76.3039	138.698	40.8465	13.046	7.93456	5.07979	11.3467	18.7987	386.431	1042.49	40.8465	13.046	7.93456	5.07979	8.85976	51.1179	137.728	112.817
ILMN_3250879	ANGPT2	angiopoietin 2, transcript variant 2	5	5	5	5	5	5	5	5	5	5	5	5	5.06319	5	5.39638	5	5	5	5	5	5	5	5	5	5	5	5	5	5	5	5	5
ILMN_3250067	ANGPT2	angiopoietin 2, transcript variant 3	5	5	5	33.4049	28.5039	58.1738	36.8746	36.9519	5	5	5	33.4049	45.0401	32.9934	17.7627	34.1655	5	5	34.5009	25.7579	5	5	5	5	5	5	34.5009	25.7579	18.6444	5	5.12005	40.7442
ILMN_1774207	ANGPT2	angiopoietin 2	5	5	11.8798	79.1561	97.0492	111.174	69.0456	60.2581	5	5	11.8798	79.1561	158.222	65.8443	56.9415	50.0435	5	5	158.905	86.5056	19.4831	5.99666	7.29367	25.5503	5	5	158.905	86.5056	54.3102	27.395	16.988	107.575
ILMN_1758443	ANGPT4	angiopoietin 4	5	5	5	5	5	5	5	5	5	5	5	5	5	5	5	5	5	5	5	5	5	5	5	5	5	5	5	5	5	5	5	5
ILMN_1669773	ANGPTL1	angiopoietin-like 1	5	5	5	5	5	5	5	5	5	5	5	5	5	5	5	5	5	5	5	5	5	5	5	5	5	5	5	5	5	5	5	5
ILMN_2145501	ANGPTL1	angiopoietin-like 1	5	5	5	5	5	5	5	5	5	5	5	5	5	5	5	5	5	5	5	5	5	5	5	5	5	5	5	5	5	5	5	5
ILMN_1772612	ANGPTL2	angiopoietin-like 2	149.108	162.754	159.123	330.387	364.428	369.904	418.806	378.549	149.108	162.754	159.123	330.387	633.33	690.744	968.752	389.695	59.9645	83.8006	171.704	427.848	623.788	978.69	583.548	217.726	59.9645	83.8006	171.704	427.848	589.105	599.598	230.982	172.198
ILMN_1695193	ANGPTL3	angiopoietin-like 3	5	5	5.38451	5.89907	5.42827	7.22795	5	5	5	5	5.38451	5.89907	5	5	5	5.74245	5	5	5	5	5	5	5	5	5	5	5	5	5	5.52473	5	5
ILMN_2143220	ANGPTL3	angiopoietin-like 3	5	5	5	5	5	5	5	5	5	5	5	5	5	5	5	5	5	5	5	6.21408	5	5	5	5	5	5	5	6.21408	5	5	5	5
ILMN_1707727	ANGPTL4	angiopoietin-like 4, transcript variant 1	31.2023	5	23.3554	13.5482	64.3325	120.177	181.451	178.806	31.2023	5	23.3554	13.5482	45.4559	85.1468	173.672	250.965	74.9899	5	47.6703	84.8926	93.8444	51.212	74.1544	154.585	74.9899	5	47.6703	84.8926	117.058	109.372	154.801	129.516
ILMN_2386444	ANGPTL4	angiopoietin-like 4, transcript variant 3	23.1256	32.1742	16.9326	26.2879	19.9114	27.9895	28.3615	29.9865	23.1256	32.1742	16.9326	26.2879	23.9516	17.2617	25.5555	34.299	22.0595	11.5098	10.6348	19.3771	34.6866	23.1686	31.8942	31.7983	22.0595	11.5098	10.6348	19.3771	31.5085	24.2977	17.567	18.0015
ILMN_1674376	ANGPTL4	angiopoietin-like 4, transcript variant 1	5.01421	5	5	5	6.82404	6.63016	5	9.65051	5.01421	5	5	5	8.89353	5	5	5	5	5	12.8658	6.62942	5	7.59635	7.02997	5	5	5	12.8658	6.62942	5	5	5.53442	5
ILMN_2166696	ANGPTL5	angiopoietin-like 5	5	5	5	5	5	5	5	5	5	5	5	5	5	5	5	5	5	5	5	6.87413	5	5	5	6.70175	5	5	5	6.87413	5	5	5	5
ILMN_1725518	ANGPTL6	angiopoietin-like 6	5	5	5	5	5	5	5	5	5	5	5	5	5	5	5	30.2156	5	5	5	5	5	5	5	6.05443	5	5	5	5	5	5	5	5
ILMN_1813361	ANGPTL7	angiopoietin-like 7	5	5	5	5	5	5	5	5.82046	5	5	5	5	5	5	7.43655	5	5	5	5	5	5	5	5	5	5	5	5	5	5	5	5	5
ILMN_1684694	ANK1	ankyrin 1, erythrocytic, transcript variant 5	9.8483	23.4294	5	5	5.08542	5	5	5	9.8483	23.4294	5	5	5	5	5	5	7.62106	5	5	5	5	5	5	5	7.62106	5	5	5	5	5	5	5
ILMN_2317186	ANK1	ankyrin 1, erythrocytic, transcript variant 4	5	5	5	5	5	5	5	5	5	5	5	5	5	5	5	5	5	5	5	5	5	5	5	5	5	5	5	5	5	5	5	5
ILMN_1652729	ANK2	ankyrin 2, neuronal, transcript variant 1	5	5	5	5	5	5	5	5	5	5	5	5	5	5	5	5	5	5	5	5	5	5	5	5	5	5	5	5	5	5	6.20825	5
ILMN_1776363	ANK2	ankyrin 2, neuronal, transcript variant 2	41.3723	38.5776	26.1957	25.9632	13.1618	26.0658	64.7457	49.4174	41.3723	38.5776	26.1957	25.9632	14.123	19.2023	46.7751	40.2493	23.3053	40.1089	40.1448	37.5954	27.9767	12.1918	10.7928	36.359	23.3053	40.1089	40.1448	37.5954	27.6499	23.1063	29.9656	90.083
ILMN_2390609	ANK3	ankyrin 3, node of Ranvier, transcript variant 2	64.6848	46.0783	56.6678	61.0337	106.811	120.839	134.418	127.425	64.6848	46.0783	56.6678	61.0337	126.65	143.752	147.359	162.074	135.518	53.9363	69.2966	120.997	223.759	86.9569	114.723	141.82	135.518	53.9363	69.2966	120.997	174.427	238.733	219.02	235.494
ILMN_1661875	ANK3	ankyrin 3, node of Ranvier, transcript variant 2	43.4918	32.8387	31.4687	29.1046	64.5202	75.8914	65.6584	66.8659	43.4918	32.8387	31.4687	29.1046	59.853	66.1251	81.1186	77.2589	51.2887	23.5089	26.6568	43.3659	86.4322	40.0048	39.5061	47.7163	51.2887	23.5089	26.6568	43.3659	65.1339	84.409	91.3284	78.9048
ILMN_1651943	ANK3	ankyrin 3, node of Ranvier, transcript variant 1	9.08949	5	7.56639	5	17.8157	5	5	5	9.08949	5	7.56639	5	5	5.11946	5	5	5	7.80901	5.21142	14.4704	5	5	5	5	5	7.80901	5.21142	14.4704	13.9198	5.0815	5	5
ILMN_2112829	ANKAR	ankyrin and armadillo repeat containing	5	5	5	5	13.658	5	9.18882	12.556	5	5	5	5	5.69439	10.0025	8.71643	18.7985	5	5	5	9.23715	5	13.1111	5	8.09455	5	5	5	9.23715	5.89447	5	5	5
ILMN_2112834	ANKAR	ankyrin and armadillo repeat containing	5	5	5	5	5	5	5	5	5	5	5	5	5	5	5	5	5	5	5	5.73613	5	5	5	5	5	5	5	5.73613	5	5	5	5
ILMN_1813139	ANKDD1A	ankyrin repeat and death domain containing 1A	111.487	40.6284	43.4717	54.5384	63.4556	42.2848	44.088	48.4116	111.487	40.6284	43.4717	54.5384	70.9446	49.3621	50.2048	66.3416	156.933	26.2905	87.1286	95.6442	95.0489	83.8566	97.2846	104.198	156.933	26.2905	87.1286	95.6442	85.0202	58.111	60.6842	68.9886
ILMN_1811239	ANKFN1	ankyrin-repeat and fibronectin type III domain containing 1	5	5	5	5	5	5	5	5	5	5	5	5	5	5	5	5	5	5	5	5	5	5	5	5	5	5	5	5	5	5	5	5
ILMN_1801464	ANKFY1	ankyrin repeat and FYVE domain containing 1, transcript variant 2	55.6845	55.5663	63.0438	37.3805	32.3593	48.1292	39.7001	32.3328	55.6845	55.5663	63.0438	37.3805	34.3044	29.3373	19.3503	37.8803	44.7508	34.2193	24.7598	35.9554	15.8696	17.4313	13.7285	18.5596	44.7508	34.2193	24.7598	35.9554	19.255	20.6124	12.8366	19.6979
ILMN_1794470	ANKFY1	ankyrin repeat and FYVE domain containing 1, transcript variant 1	216.216	188.14	222.264	215.627	262.939	230.511	240.031	199.571	216.216	188.14	222.264	215.627	214.192	230.983	294.61	221.694	246.948	321.763	308.926	312.613	297.97	327.381	338.224	319.454	246.948	321.763	308.926	312.613	302.369	268.606	244.384	315.402
ILMN_1735364	ANKFY1	ankyrin repeat and FYVE domain containing 1, transcript variant 1	5	19.0174	11.4463	8.25567	6.71983	5	15.1878	5	5	19.0174	11.4463	8.25567	13.5991	5	5	5	5	5	6.09831	5	5	6.6931	5	5	5	5	6.09831	5	5.48601	6.3442	5	5
ILMN_1692080	ANKH	ankylosis, progressive homolog XM_944228	5	5	5	5	5	5	5	5	5	5	5	5	5	5	5	5	5	5	5	5	5	5	5	5	5	5	5	5	5	5	5	5
ILMN_1660778	ANKH	PREDICTED: ankylosis, progressive homolog, transcript variant 3	8.44949	5	5	5	5	5	5	5	8.44949	5	5	5	5	14.0214	5	5	5	5	5	5	5	5	5	5	5	5	5	5	5	5	5	5
ILMN_2341382	ANKHD1	ankyrin repeat and KH domain containing 1, transcript variant 3	13.2887	15.6973	5	10.2874	5	5	5.031	7.17476	13.2887	15.6973	5	10.2874	6.865	5	6.38194	9.1309	26.0511	23.4546	13.5744	10.5848	5	5	5.84832	7.09787	26.0511	23.4546	13.5744	10.5848	15.7143	6.42622	5	6.90641
ILMN_1765091	ANKHD1	ankyrin repeat and KH domain containing 1, transcript variant 1	161.953	114.525	119.574	121.254	130.739	97.6437	116.323	104.171	161.953	114.525	119.574	121.254	124.275	111.573	149.662	116.935	96.6241	101.569	104.308	116.987	137.293	160.082	109.263	95.0294	96.6241	101.569	104.308	116.987	101.391	109.578	107.489	105.267
ILMN_1778304	ANKHD1	ankyrin repeat and KH domain containing 1, transcript variant 2	5	5	5	5	5	5	5	5	5	5	5	5	5	5	5	5	5	5	5	5	5	5	5	5	5	5	5	5	5	5	5	5
ILMN_1766560	ANKHD1-EIF4EBP3	ANKHD1-EIF4EBP3 readthrough	7.00261	5	5	9.99967	12.1151	12.6987	20.3498	8.17965	7.00261	5	5	9.99967	5	15.3303	6.84994	10.3679	5	5	7.4507	8.70747	6.0472	16.6137	5	9.3621	5	5	7.4507	8.70747	7.87561	6.3075	5.97767	18.2233
ILMN_3241218	ANKIB1	ankyrin repeat and IBR domain containing 1	370.738	342.847	352.735	420.394	404.947	404.094	340.357	329.346	370.738	342.847	352.735	420.394	442.478	378.305	381.11	389.531	351.411	258.862	330.193	387.46	435.56	370.435	307.276	287.221	351.411	258.862	330.193	387.46	327.625	374.541	301.056	273.114
ILMN_1797873	ANKK1	ankyrin repeat and kinase domain containing 1	5	5	5	5	5	5	5.86361	5	5	5	5	5	5	5	5	5	5	5	5	7.6828	5	5	5	5	5	5	5	7.6828	5	5	5	5
ILMN_3243457	ANKLE1	ankyrin repeat and LEM domain containing 1	5	5	5	5	5	5	5	5	5	5	5	5	5	7.66615	5	5.06609	6.22773	7.99603	8.85193	5	6.43607	5	5	6.22273	6.22773	7.99603	8.85193	5	5	5	5	5
ILMN_3249608	ANKLE2	ankyrin repeat and LEM domain containing 2	176.158	193.165	178.604	205.173	190.157	185.319	165.528	155.725	176.158	193.165	178.604	205.173	215.748	234.001	194.608	198.317	191.489	262.255	205.685	242.372	230.183	228.073	187.166	184.485	191.489	262.255	205.685	242.372	197.207	208.499	187.831	192.093
ILMN_1675483	ANKMY1	ankyrin repeat and MYND domain containing 1, transcript variant 2	47.6521	76.4109	73.004	79.5167	73.5275	81.0745	73.2404	58.4548	47.6521	76.4109	73.004	79.5167	75.0127	66.3235	78.5279	68.9893	25.8963	25.6443	32.6424	49.6166	39.3377	39.0025	46.3187	46.1983	25.8963	25.6443	32.6424	49.6166	46.9787	44.8657	45.2614	55.7608
ILMN_2251062	ANKMY1	ankyrin repeat and MYND domain containing 1, transcript variant 2	5	5	5	5	5	5	5	5	5	5	5	5	5	5	5	5	5	5	5	5	5	5	5	5	5	5	5	5	5	5	5	5
ILMN_1799369	ANKMY1	ankyrin repeat and MYND domain containing 1, transcript variant 1	5	5	5	5	5	5	5	5.97227	5	5	5	5	5	5	5	5	5	5	5	5	5	5	5	5	5	5	5	5	5	5	5	5
ILMN_1784292	ANKMY2	ankyrin repeat and MYND domain containing 2	103.615	111.916	128.722	227.927	273.033	290.612	264.59	359.214	103.615	111.916	128.722	227.927	353.392	270.224	244.718	306.358	106.573	108.046	160.952	273.81	197.291	221.33	232.273	377.764	106.573	108.046	160.952	273.81	279.102	295.419	474.5	472.229
ILMN_1687351	ANKRA2	ankyrin repeat, family A, 2	80.6455	96.3833	131.178	201.668	196.735	190.766	211.462	214.864	80.6455	96.3833	131.178	201.668	225.125	204.168	216.495	222.169	183.3	109.317	156.005	195.096	201.282	255.683	313.286	301.206	183.3	109.317	156.005	195.096	225.749	225.079	296.565	280.089
ILMN_2185563	ANKRA2	ankyrin repeat, family A, 2	187.274	218.883	253.923	295.701	314.159	289.829	412.779	454.936	187.274	218.883	253.923	295.701	346.53	351.749	234.089	439.12	365.053	191.492	314.317	388.782	383.271	453.411	493.416	536.082	365.053	191.492	314.317	388.782	357.348	429.661	582.443	480.229
ILMN_1716264	ANKRD1	ankyrin repeat domain 1	33.5243	45.3377	84.2013	63.5031	214.395	570.619	606.287	424.227	33.5243	45.3377	84.2013	63.5031	96.1973	383.462	371.654	416.899	8.92169	5	7.5764	20.8346	178.09	128.555	168.537	295.74	8.92169	5	7.5764	20.8346	146.202	611.039	449.265	625.811
ILMN_2115218	ANKRD10	ankyrin repeat domain 10	279.535	273.064	251.043	287.588	237.567	205.191	236.718	316.114	279.535	273.064	251.043	287.588	242.844	247.914	305.134	310.648	334.591	251.261	238.728	307.951	272.744	337.794	310.196	365.012	334.591	251.261	238.728	307.951	289.274	250.324	252.535	464.604
ILMN_1711828	ANKRD10	ankyrin repeat domain 10	146.55	142.917	118.172	155.475	142.97	136.505	149.939	235.201	146.55	142.917	118.172	155.475	172.839	151.663	180.496	168.671	177.521	139.681	114.314	173.275	156.045	166.306	137.765	227.682	177.521	139.681	114.314	173.275	162.403	154.062	147.15	241.516
ILMN_1690465	ANKRD11	ankyrin repeat domain 11	5	5	5	5	5	5	5	5	5	5	5	5	5.2771	6.27328	5	5	5	5	5	5	10.7079	5	5.47377	5	5	5	5	5	5.89029	5.88676	5	5
ILMN_2108709	ANKRD11	ankyrin repeat domain 11	532.433	492.251	512.466	439.517	484.688	546.732	535.335	534.552	532.433	492.251	512.466	439.517	509.974	485.62	570.318	502.594	853.228	694.784	730.847	691.801	612.004	634.114	695.98	705.322	853.228	694.784	730.847	691.801	636.112	695.119	636.698	719.916
ILMN_1661833	ANKRD12	ankyrin repeat domain 12, transcript variant 1	86.5078	79.1789	101.88	133.257	120.451	132.376	104.21	103.138	86.5078	79.1789	101.88	133.257	118.028	131.946	137.376	133.445	110.91	66.0396	116.356	146.717	143.104	133.367	181.714	171.915	110.91	66.0396	116.356	146.717	119.321	147.043	199.698	202.566
ILMN_1689908	ANKRD13A	ankyrin repeat domain 13A	196.22	178.902	253.411	238.164	263.864	251.01	245.754	287.417	196.22	178.902	253.411	238.164	266.271	241.913	292.358	252.092	192.078	190.393	349.614	322.452	269.327	296.176	339.087	352.166	192.078	190.393	349.614	322.452	237.729	284.466	417.716	437.277
ILMN_1794070	ANKRD13B	ankyrin repeat domain 13B	12.405	8.39756	12.5152	7.28599	13.0396	5	5	5	12.405	8.39756	12.5152	7.28599	5	5.21866	10.5988	6.06576	5	11.5355	5	5.98257	5	5	5	5	5	11.5355	5	5.98257	10.1587	5	9.87564	5
ILMN_2148507	ANKRD13C	ankyrin repeat domain 13C	67.3798	60.9654	69.3402	61.5575	73.3543	58.5684	60.4705	74.8511	67.3798	60.9654	69.3402	61.5575	53.4743	71.1473	73.812	90.5925	102.483	98.3638	60.6185	64.6024	78.6025	63.1518	76.8033	76.1475	102.483	98.3638	60.6185	64.6024	80.6821	92.7952	74.1744	90.2802
ILMN_1672356	ANKRD13D	PREDICTED: ankyrin repeat domain 13 family, member D, transcript variant 7	52.7113	60.5864	64.2753	68.5501	53.6905	65.5358	70.7272	57.0882	52.7113	60.5864	64.2753	68.5501	71.2101	82.8433	82.1862	66.9989	23.1075	13.5942	17.7666	13.6711	17.4265	20.1262	26.0711	24.688	23.1075	13.5942	17.7666	13.6711	25.1221	27.0422	23.155	26.3128
ILMN_1660183	ANKRD13D	PREDICTED: ankyrin repeat domain 13 family, member D, transcript variant 4	5	5	5.50439	5	5	8.92318	5	5	5	5	5.50439	5	5	5	5	5	5	5.55342	5	5	5.32137	5.2253	5.77891	5	5	5.55342	5	5	5	7.20976	5	5
ILMN_1662902	ANKRD13D	ankyrin repeat domain 13 family, member D XM_945571	5	5	5	5	5	5	5	5	5	5	5	5	5	5	6.24165	5	5	5	5	5	5	5	5	5	5	5	5	5	5	10.938	5	5
ILMN_1667830	ANKRD13D	PREDICTED: ankyrin repeat domain 13 family, member D, transcript variant 5	5	5	5	5	5	5	5	5	5	5	5	5	5	5	5	5	5	5	5	5	5	5	5	5	5	5	5	5	5	5	5	5
ILMN_1790351	ANKRD13D	PREDICTED: ankyrin repeat domain 13 family, member D, transcript variant 3	5	5	5	5	5	5	5	5	5	5	5	5	5	5.73972	5	5	5	5	5	5	5	5	5	5	5	5	5	5	5	5	5	5
ILMN_1807112	ANKRD13D	PREDICTED: ankyrin repeat domain 13 family, member D, transcript variant 6	5	5	5	5	5	5	5	7.22929	5	5	5	5	5	6.50629	5	5	5	5	5	5	5	5	5	5	5	5	5	5	5	5.26436	5	5
ILMN_2353431	ANKRD16	ankyrin repeat domain 16, transcript variant 2	47.52	57.0448	37.2749	38.5428	30.4808	18.3072	32.5977	20.6712	47.52	57.0448	37.2749	38.5428	33.1011	21.6207	13.7499	22.963	20.4816	56.83	20.9514	23.441	13.6879	28.6855	14.6971	9.69945	20.4816	56.83	20.9514	23.441	17.4408	15.0872	14.539	14.5084
ILMN_1659156	ANKRD16	ankyrin repeat domain 16, transcript variant 1	112.805	132.893	140.783	117.83	79.213	96.7356	92.7677	75.3087	112.805	132.893	140.783	117.83	91.4094	79.5846	85.3667	81.8657	85.4034	148.844	105.594	73.9307	52.9695	62.5628	62.6193	58.7524	85.4034	148.844	105.594	73.9307	62.6739	70.5318	58.9327	58.7228
ILMN_1675435	ANKRD16	ankyrin repeat domain 16, transcript variant 1	30.0246	30.7883	28.3398	38.3076	29.0979	35.9151	34.7169	51.9136	30.0246	30.7883	28.3398	38.3076	31.8265	37.2916	42.2885	54.0666	24.0633	15.3016	19.8907	27.4998	35.1809	27.76	32.1411	35.9595	24.0633	15.3016	19.8907	27.4998	32.945	24.3984	23.2962	39.1383
ILMN_1787064	ANKRD17	ankyrin repeat domain 17, transcript variant 1	12.5507	10.5767	10.7194	7.65925	5	9.03067	5	5	12.5507	10.5767	10.7194	7.65925	12.9405	5	5	6.83295	17.2795	24.5969	13.8116	20.1931	28.1848	15.9127	24.866	27.5941	17.2795	24.5969	13.8116	20.1931	15.2589	9.79547	43.6662	23.0696
ILMN_2406335	ANKRD17	ankyrin repeat domain 17, transcript variant 2	221.331	229.443	208.827	193.161	212.355	171.965	191.517	185.705	221.331	229.443	208.827	193.161	183.312	218.097	225.177	219.418	227.948	253.126	218.262	275.869	228.482	299.154	250.931	236.016	227.948	253.126	218.262	275.869	257.665	265.232	294.899	223.438
ILMN_1712019	ANKRD17	ankyrin repeat domain 17, transcript variant 2	337.948	296.862	268.801	345.476	343.714	318.69	317.511	302.256	337.948	296.862	268.801	345.476	374.414	401.512	290.063	296.302	381.413	382.351	316.636	458.029	375.821	440.135	355.481	391.98	381.413	382.351	316.636	458.029	371.727	406.19	459.961	339.817
ILMN_3255211	ANKRD18A	PREDICTED: ankyrin repeat domain 18A	5	5	5	5	5	6.35681	5	5	5	5	5	5	5.0752	5	8.43654	11.5273	5	5	5	5	5	5	5	5	5	5	5	5	5	5	5	5
ILMN_3190486	ANKRD18A	PREDICTED: ankyrin repeat domain 18A, partial mRNA.	9.40499	5	5	5	5	5	5	5	9.40499	5	5	5	5	5	5	5	5	5	5	5	5	5	5	5	5	5	5	5	5	5	5	5
ILMN_3192974	ANKRD18B	PREDICTED: ankyrin repeat domain 18B	5	5	5	5	5	5	5	5	5	5	5	5	5	5	5	5	5	5	5	5	5	5	5	5	5	5	5	5	5	5	5	5
ILMN_3233098	ANKRD18B	PREDICTED: ankyrin repeat domain 18B	5	5.46422	5	6.99619	5	5	5	5	5	5.46422	5	6.99619	5	5	5	5	5	5	5	5	5	5	5	5	5	5	5	5	5	5	5	5
ILMN_1666221	ANKRD19	ankyrin repeat domain 19	14.2983	15.894	68.5518	8.49227	12.8328	5	5	5.40072	14.2983	15.894	68.5518	8.49227	5.30726	7.9164	5	5	31.3211	21.0495	105.766	55.8818	14.4024	10.0949	9.83815	5.45843	31.3211	21.0495	105.766	55.8818	5	5	11.69	9.80418
ILMN_1682547	ANKRD2	ankyrin repeat domain 2, transcript variant 1	5	5	5	5	5	5	5	5	5	5	5	5	5.75603	5	5	5	5	5	5	5.05131	5	5	5	5	5	5	5	5.05131	5	5	5	5
ILMN_2215824	ANKRD20A1	ankyrin repeat domain 20 family, member A1	32.2268	37.9458	71.9342	75.3704	62.9301	51.7966	44.8008	47.0118	32.2268	37.9458	71.9342	75.3704	72.5083	64.0562	87.4742	200.773	15.9905	16.1303	40.833	29.3109	66.2625	58.3511	100.545	97.941	15.9905	16.1303	40.833	29.3109	50.683	43.3806	43.5844	61.9391
ILMN_1670452	ANKRD20A1	ankyrin repeat domain 20 family, member A1	5	5.30303	12.9645	7.75385	5	5	5	5	5	5.30303	12.9645	7.75385	7.7962	5	22.8842	55.3233	5.77649	5.44217	12.2481	5	8.07392	10.5942	24.2325	32.1118	5.77649	5.44217	12.2481	5	5	9.52082	5	7.01169
ILMN_1679184	ANKRD20A1	ankyrin repeat domain 20 family, member A1	5	5	5	5	5	5	10.0988	5	5	5	5	5	5	5	5	38.1726	6.50277	5	6.30355	5.55822	5	5	10.4907	10.6151	6.50277	5	6.30355	5.55822	5	5	5	5
ILMN_1747839	ANKRD20A1	ankyrin repeat domain 20 family, member A1	5	5	5	5	5	5	9.37547	5	5	5	5	5	8.40149	5	14.4041	27.4064	5	5.54157	5.27957	5	5	5	5	19.493	5	5.54157	5.27957	5	5	5	5	5
ILMN_3244353	ANKRD20A2	ankyrin repeat domain 20 family, member A2	5	5	5	5	5	5	5	5	5	5	5	5	5	5	5	5	5	5	5	5	5	5	5	5	5	5	5	5	5	5	5	5
ILMN_2398211	ANKRD20A3	ankyrin repeat domain 20 family, member A3	5	5	5	6.30672	5	5.63293	5	5	5	5	5	6.30672	7.23278	6.68867	7.64745	5.79229	5	5	5	5	5	5	13.8084	5	5	5	5	5	10.1677	11.0369	6.58642	5
ILMN_2289424	ANKRD20A3	ankyrin repeat domain 20 family, member A3	5	5	5	5	5	5	5	5	5	5	5	5	5	5	5	5	5	5	5	5	5	5	5	5	5	5	5	5	5	5	5	5
ILMN_3240529	ANKRD20A4	ankyrin repeat domain 20 family, member A4	5	5	5	5	5	5	5	5	5	5	5	5	5	5	5	5	5	5	5	5	5	5	5	5	5	5	5	5	5	5	5	5
ILMN_1680631	ANKRD20B	ankyrin repeat domain 20B on chromosome 2.	5	5	5	5	5	5	5	5	5	5	5	5	5	5	5	5	5	5	5	5	5	5	5	5	5	5	5	5	5	5	5	5
ILMN_1757147	ANKRD20B	ankyrin repeat domain 20B on chromosome 2.	5	5	5	5	5	5	5	5	5	5	5	5	5	5	5	5	5	5	5	5	5	5	5	5	5	5	5	5	5	5	5	5
ILMN_3307747	ANKRD20B	ankyrin repeat domain 20B, non-coding RNA.	5	5	5	5	5	5	5	5	5	5	5	5	5	5	5	5	5	5	5	5	5	9.98562	5	5	5	5	5	5	5	5	5	5
ILMN_2181867	ANKRD20B	ankyrin repeat domain 20B on chromosome 2.	11.3044	15.8487	16.0849	6.27333	5.61653	15.4118	13.3988	5.5535	11.3044	15.8487	16.0849	6.27333	5	5	5	5	5	5.03705	6.24895	5	5.19236	11.131	5	5	5	5.03705	6.24895	5	5.3738	10.2287	7.39339	8.30401
ILMN_1671812	ANKRD21	ankyrin repeat domain 21	5	5	5	5	5	5	5	5	5	5	5	5	5	5	5	5.13972	5	7.97669	5	5	5	5	5	5	5	7.97669	5	5	5	5	5	5
ILMN_2132599	ANKRD22	ankyrin repeat domain 22	35.5873	11.6333	21.4915	9.9446	26.4203	14.8287	10.501	11.4385	35.5873	11.6333	21.4915	9.9446	16.9691	10.4312	15.0636	17.6767	16.5072	5.51644	8.19695	5	13.2609	19.6755	16.3	12.7765	16.5072	5.51644	8.19695	5	5.32243	12.6498	17.9163	13.1711
ILMN_1799848	ANKRD22	ankyrin repeat domain 22	5	5	5	5	5	7.54368	5	5	5	5	5	5	5	5	6.94997	5	5	5	7.37174	5	5	5	5	5	5	5	7.37174	5	5	5	5	5
ILMN_1747151	ANKRD23	ankyrin repeat domain 23	9.03435	5	5	5	5	5	5	5	9.03435	5	5	5	5	5	5	5	5	5	5	5	5	5	5	5	5	5	5	5	5	5	5	5
ILMN_2227338	ANKRD23	ankyrin repeat domain 23	21.2286	14.2393	9.60933	10.0744	15.0336	10.8102	22.1648	17.8844	21.2286	14.2393	9.60933	10.0744	17.2051	12.0355	5	13.0619	16.7034	10.5189	5	16.1497	6.44054	10.7573	12.8049	12.6843	16.7034	10.5189	5	16.1497	10.319	10.6392	7.27863	6.89689
ILMN_2101368	ANKRD24	ankyrin repeat domain 24	5	5	5	5	5	5	5	5	5	5	5	5	5	5	5	5	5	5	5	5	5	5	5	5	5	5	5	5	5	5	5	5
ILMN_1768202	ANKRD24	ankyrin repeat domain 24	47.658	30.2905	18.4156	23.793	18.8893	14.2713	22.1393	18.4191	47.658	30.2905	18.4156	23.793	18.2977	15.7359	5	16.1869	194.576	74.3142	66.6117	50.5804	52.9421	51.5438	36.84	20.6222	194.576	74.3142	66.6117	50.5804	55.9768	42.202	32.4927	20.9033
ILMN_1740161	ANKRD26	ankyrin repeat domain 26	29.6557	36.0024	41.1381	51.0688	53.7824	45.3947	24.6061	40.39	29.6557	36.0024	41.1381	51.0688	39.8726	40.4003	47.2567	29.7839	36.4743	50.3852	47.2079	42.0956	35.2846	39.0458	34.3374	33.3723	36.4743	50.3852	47.2079	42.0956	35.1795	20.7885	39.9669	60.9819
ILMN_1794063	ANKRD27	ankyrin repeat domain 27	75.475	71.0947	62.5624	58.9652	56.9749	42.6999	38.4455	33.7139	75.475	71.0947	62.5624	58.9652	43.9179	44.6748	29.649	30.5652	141.052	87.8323	108.148	66.9277	71.1948	83.1333	65.9613	58.8174	141.052	87.8323	108.148	66.9277	90.1334	63.697	52.3646	58.2101
ILMN_1697594	ANKRD28	ankyrin repeat domain 28	44.5675	27.5709	25.9596	16.1485	16.0015	20.4862	16.2648	28.315	44.5675	27.5709	25.9596	16.1485	22.1684	11.0593	16.4894	29.9329	56.452	42.5245	44.3184	12.2661	33.9896	32.0628	30.9854	32.9609	56.452	42.5245	44.3184	12.2661	18.5056	22.2677	24.132	33.0087
ILMN_2232520	ANKRD28	ankyrin repeat domain 28	112.525	70.8334	71.1691	58.2121	58.3186	65.8317	43.126	57.9718	112.525	70.8334	71.1691	58.2121	47.4878	45.5582	49.4432	58.6708	162.441	92.2452	84.0456	52.9678	70.3593	71.9731	63.8854	76.9257	162.441	92.2452	84.0456	52.9678	44.2874	37.8372	55.1255	85.2981
ILMN_1749338	ANKRD29	ankyrin repeat domain 29	5	5	5	5	5	5	5	5	5	5	5	5	5	5	5	5	5	5	5	5	5	20.8455	5	5	5	5	5	5	5	5	5	5
ILMN_2075643	ANKRD29	ankyrin repeat domain 29	5	5	5	5	5	5	5	5	5	5	5	5	5	5	5	5	6.19891	5	5	5.29337	5	5	5	5	6.19891	5	5	5.29337	5	5	5	5
ILMN_1756727	ANKRD30A	PREDICTED: ankyrin repeat domain 30A	14.5698	5.53354	5	5	5	5	5	5	14.5698	5.53354	5	5	5	5	5	5	5	9.55657	5	5	5	5	5	5	5	9.55657	5	5	5	5	5	5
ILMN_1796059	ANKRD30A	PREDICTED: ankyrin repeat domain 30A	5	5	5	5	5	5	5	5	5	5	5	5	5	5	5	5	5	5	5	5	5	5	5	5	5	5	5	5	5	5	5	5
ILMN_1813607	ANKRD30A	PREDICTED: ankyrin repeat domain 30A	5	5	5	5	5	5	5	5	5	5	5	5	5	5	5	5	5	5	5	5	5	5	5	5	5	5	5	5	5	5	5	5
ILMN_1730678	ANKRD30B	ankyrin repeat domain 30B	1632.45	1698.28	1477.99	1997.62	1891.54	1809.73	1754.87	1478.15	1632.45	1698.28	1477.99	1997.62	1853.04	1736.88	1918.92	1696.56	1364.37	989.921	994.965	1368.91	1462.61	1323.25	1446.3	1392.89	1364.37	989.921	994.965	1368.91	1785.49	1543.72	1173.23	1339.46
ILMN_1708056	ANKRD31	PREDICTED: ankyrin repeat domain 31	6.07934	5	5	6.67234	6.117	5	5	5	6.07934	5	5	6.67234	5	5.90135	5	5	5	5	5	5	5	5	5	5	5	5	5	5	5	5	5	5
ILMN_1805985	ANKRD32	ankyrin repeat domain 32	82.0092	101.389	76.1635	71.6473	41.9532	30.2405	22.8038	24.2607	82.0092	101.389	76.1635	71.6473	40.3409	32.2543	23.0648	27.8123	81.8729	156.291	129.889	104.499	84.4232	74.4764	61.8279	25.0514	81.8729	156.291	129.889	104.499	74.5367	72.8984	51.9043	31.5328
ILMN_2214278	ANKRD32	ankyrin repeat domain 32	91.9963	130.099	94.537	54.6573	69.3229	36.9508	41.0873	35.7499	91.9963	130.099	94.537	54.6573	53.8903	51.3441	41.3312	38.0745	70.4223	119.298	109.096	91.9524	69.4315	78.2556	51.2933	32.5533	70.4223	119.298	109.096	91.9524	81.3385	50.7628	32.5393	19.277
ILMN_1667748	ANKRD33	ankyrin repeat domain 33	88.5815	94.3467	72.873	74.5006	83.3774	112.075	109.373	92.8718	88.5815	94.3467	72.873	74.5006	83.9455	91.4646	112.699	87.4563	77.3628	70.7951	67.2366	78.0078	69.2411	63.7959	71.1865	69.932	77.3628	70.7951	67.2366	78.0078	70.7051	50.0315	74.3359	67.8595
ILMN_2119793	ANKRD34A	ankyrin repeat domain 34A	5	5	6.25228	14.1008	5	8.30864	10.2781	18.0908	5	5	6.25228	14.1008	7.17735	7.10541	7.07278	12.8716	9.28761	9.59353	11.1874	10.7345	11.5534	16.9128	21.7502	21.0998	9.28761	9.59353	11.1874	10.7345	6.78771	13.1874	15.6718	22.9941
ILMN_1655766	ANKRD34B	ankyrin repeat domain 34B	5	5	5	5	5	5	5	5	5	5	5	5	5	5	5	5	5	5	5	5	5	5	5	5	5	5	5	5	5	5	5	5
ILMN_1758215	ANKRD34C	PREDICTED: ankyrin repeat domain 34C, transcript variant 2	5	5	5	5	5	5	5	7.7607	5	5	5	5	5	9.59673	9.81843	5	12.0687	6.1101	5	5	5	5	9.9777	5	12.0687	6.1101	5	5	5	5	9.18838	5
ILMN_2145153	ANKRD35	ankyrin repeat domain 35	20.8025	9.03044	32.5136	18.5744	12.7838	5	15.6399	6.62462	20.8025	9.03044	32.5136	18.5744	7.11365	17.9905	5	9.21204	25.669	32.1822	40.1914	27.5911	25.886	31.4068	21.5108	14.6972	25.669	32.1822	40.1914	27.5911	17.0222	25.796	23.1214	16.8065
ILMN_1798006	ANKRD35	ankyrin repeat domain 35	5	5	5	5	5	5	5	5	5	5	5	5	5	5	5	5	109.698	108.769	105.803	72.5413	85.9963	125.034	99.1625	90.8264	109.698	108.769	105.803	72.5413	76.534	67.0747	51.8915	19.9261
ILMN_1686523	ANKRD36	PREDICTED: ankyrin repeat domain 36	5	5	5	5	5	5	5	5	5	5	5	5	5	5	5	8.029	5	5	5	5	5	5	5	5	5	5	5	5	5	5	5	5
ILMN_2280568	ANKRD36	ankyrin repeat domain 36	32.6086	18.2023	28.5996	36.4713	49.0314	36.6579	44.1604	44.408	32.6086	18.2023	28.5996	36.4713	44.0871	38.8688	49.5217	45.2562	5.38095	12.5001	8.96934	14.9699	24.7091	14.4453	20.8256	24.7528	5.38095	12.5001	8.96934	14.9699	25.5542	11.9316	5.40739	14.8439
ILMN_1750459	ANKRD36	ankyrin repeat domain 36	5	5	5	5	5	5	5	5	5	5	5	5	10.7706	5	5	5	5	5	5	5	5	5	5	5	5	5	5	5	5	5	5	8.37731
ILMN_2382431	ANKRD36	ankyrin repeat domain 36	5	9.70442	6.30938	5	19.4237	15.9531	17.9864	17.7631	5	9.70442	6.30938	5	16.9066	5	25.882	9.65437	5	5	5	5	5	5	6.6272	5	5	5	5	5	5.12114	14.0407	5	5
ILMN_2189614	ANKRD36B	ankyrin repeat domain 36B	13.9276	5	12.4784	5	6.32978	8.99268	7.59266	5	13.9276	5	12.4784	5	15.0929	9.12403	5.93648	7.40022	18.702	11.8064	11.7268	13.1214	8.17627	10.9764	13.5992	5.32686	18.702	11.8064	11.7268	13.1214	9.87944	9.78949	7.27431	5
ILMN_1780806	ANKRD36B	ankyrin repeat domain 36B	37.3058	37.6247	57.5643	61.9889	61.759	72.9378	43.048	46.9892	37.3058	37.6247	57.5643	61.9889	78.2722	47.2417	70.2253	65.6578	15.8002	11.1991	13.3404	31.7872	33.446	22.7395	39.3737	39.8641	15.8002	11.1991	13.3404	31.7872	41.1779	29.3298	24.1089	26.7012
ILMN_1756417	ANKRD37	ankyrin repeat domain 37	39.0337	25.0532	74.9338	75.5612	76.3863	79.7699	57.908	49.3509	39.0337	25.0532	74.9338	75.5612	115.047	65.9274	46.9811	50.6932	173.465	15.5185	96.7883	67.368	95.0476	104.737	116.778	124.629	173.465	15.5185	96.7883	67.368	113.114	85.4277	141.836	123.234
ILMN_1776936	ANKRD38	ankyrin repeat domain 38	8.64093	43.4473	9.33088	21.7908	51.4557	157.717	324.267	557.367	8.64093	43.4473	9.33088	21.7908	78.6121	446.342	482.074	441.479	11.1368	25.1254	22.0623	13.2443	53.8119	102.96	237.233	180.857	11.1368	25.1254	22.0623	13.2443	55.9444	167.339	86.0069	154.541
ILMN_1710979	ANKRD39	ankyrin repeat domain 39	93.7068	73.1685	55.6662	65.0909	51.3331	76.4861	68.609	51.249	93.7068	73.1685	55.6662	65.0909	54.8787	60.955	39.0294	59.3993	56.7768	86.1816	53.0191	38.0059	37.5792	50.7936	57.7377	48.3236	56.7768	86.1816	53.0191	38.0059	30.2625	38.6454	46.8919	48.5985
ILMN_1758846	ANKRD40	ankyrin repeat domain 40	84.7792	88.1763	75.6888	60.521	65.2004	66.1004	57.057	80.0976	84.7792	88.1763	75.6888	60.521	65.3362	57.1252	66.9458	39.1053	93.2198	84.603	74.4706	51.3372	81.9632	55.6828	60.3628	51.6182	93.2198	84.603	74.4706	51.3372	50.0461	55.3314	50.5392	48.2756
ILMN_2091590	ANKRD41	ankyrin repeat domain 41	16.3211	11.041	12.4319	13.0882	12.6104	14.3587	16.5614	17.2816	16.3211	11.041	12.4319	13.0882	14.2544	14.1542	13.9199	17.7817	55.141	27.1104	22.1384	15.6066	9.1419	5.83351	11.3668	20.42	55.141	27.1104	22.1384	15.6066	5	5.28542	5.4611	6.61905
ILMN_1751744	ANKRD41	ankyrin repeat domain 41	6.98333	5	5	5	6.68895	6.33623	6.28321	10.1682	6.98333	5	5	5	5.90909	7.53388	5.05561	5	22.3127	6.23171	11.7235	5.68343	9.44374	8.31039	8.38941	5	22.3127	6.23171	11.7235	5.68343	11.0823	7.24468	5	5
ILMN_1676605	ANKRD42	ankyrin repeat domain 42	5	5	5	5	5	5	5	5	5	5	5	5	5	5	5	5	5	5	5	5	5	5	5	5	5	5	5	5	5	5	5	5
ILMN_1779882	ANKRD43	ankyrin repeat domain 43	5	5	5	5	9.26872	5	5.45195	27.2526	5	5	5	5	5	5	6.34572	5	10.8337	5.87156	5	5	5	10.9633	48.8971	32.7433	10.8337	5.87156	5	5	5	5	10.7285	28.7637
ILMN_2059844	ANKRD44	ankyrin repeat domain 44	42.7347	40.5352	41.9197	46.2302	32.1877	34.4602	49.8887	29.8301	42.7347	40.5352	41.9197	46.2302	37.3198	39.0092	27.4286	44.4592	14.48	5	13.062	16.1632	10.0292	11.8806	5.82949	9.48414	14.48	5	13.062	16.1632	13.326	17.1916	5	21.1105
ILMN_1755049	ANKRD44	ankyrin repeat domain 44	5	8.133	5	5	5	5	5	5	5	8.133	5	5	5	5	5	5	5	5	5	5	5	5	5	5	5	5	5	5	5	5	5	5
ILMN_1733716	ANKRD45	ankyrin repeat domain 45	5	5.17698	5	5	5	5	5	5	5	5.17698	5	5	5	5.51411	7.86208	5	5	5	5	5	5	5	5	5	5	5	5	5	5	5	5	5.62145
ILMN_1712298	ANKRD46	ankyrin repeat domain 46	231.619	268.207	307.234	332.877	334.274	382.088	392.018	383.635	231.619	268.207	307.234	332.877	406.594	439.713	415.743	386.019	299.555	323.47	320.995	313.764	370.938	410.199	384.955	448.668	299.555	323.47	320.995	313.764	272.5	359.028	438.281	378.25
ILMN_1755588	ANKRD47	ankyrin repeat domain 47	6.21729	5.55382	5	5	5.01492	5	7.67178	5	6.21729	5.55382	5	5	5	5	5.03343	5	27.7775	13.1197	16.7008	5	13.272	8.19743	13.5565	16.1035	27.7775	13.1197	16.7008	5	10.0513	8.18654	22.7515	8.04582
ILMN_1669259	ANKRD49	ankyrin repeat domain 49	121.817	116.861	120.54	134.573	141.883	128.539	120.047	118.208	121.817	116.861	120.54	134.573	138.649	157.828	128.982	127.543	116.083	109.463	108.769	146.535	126.933	136.398	125.231	146.792	116.083	109.463	108.769	146.535	117.879	102.648	104.564	132.264
ILMN_1793466	ANKRD5	ankyrin repeat domain 5, transcript variant 1	5	5	6.80329	5	5.69244	5	5	5	5	5	6.80329	5	5	5	5	5	5	8.6286	5	5	5	5	11.8274	5	5	8.6286	5	5	5	5	5	5
ILMN_1728957	ANKRD5	ankyrin repeat domain 5, transcript variant 1	5	5	5	5	5	5	5	5	5	5	5	5	5	5	5	5	5	5	5	5	5	5	5	5	5	5	5	5	5	5	5	5
ILMN_2367300	ANKRD5	ankyrin repeat domain 5, transcript variant 2	5	25.9478	5	10.4817	5	5	5	5	5	25.9478	5	10.4817	5	5.50954	5	5	5.67292	5.01931	5	5.12694	7.77942	7.86343	5.7049	9.26337	5.67292	5.01931	5	5.12694	5	5	7.23374	5.05987
ILMN_2226304	ANKRD50	ankyrin repeat domain 50	130.274	119.218	144.934	194.012	120.525	125.609	107.976	141.709	130.274	119.218	144.934	194.012	146.033	156.586	179.785	150.818	178.21	107.376	162.105	252.356	187.304	251.268	192.005	172.625	178.21	107.376	162.105	252.356	149.95	113.592	123.976	135.778
ILMN_3244029	ANKRD52	ankyrin repeat domain 52	19.2206	23.2097	11.0296	6.62313	5.33313	5	12.3159	15.7094	19.2206	23.2097	11.0296	6.62313	26.8843	5.91342	7.76375	12.862	6.34997	5	5	5	5.81721	8.96685	6.53079	5.46776	6.34997	5	5	5	12.6874	5	5	8.68866
ILMN_1772660	ANKRD53	ankyrin repeat domain 53	5	5	5	5	5	5	5	5	5	5	5	5	5	5	5	5	5	8.90908	16.2479	6.35846	5	5	5.11463	5	5	8.90908	16.2479	6.35846	8.58622	5	5.69975	5
ILMN_1766309	ANKRD54	ankyrin repeat domain 54	66.9675	69.9698	70.2481	60.3232	64.0359	53.5996	63.4275	79.8941	66.9675	69.9698	70.2481	60.3232	61.5933	56.7741	51.984	77.3694	57.8042	67.8821	51.9093	57.9731	55.6406	62.7768	60.517	69.1422	57.8042	67.8821	51.9093	57.9731	53.6234	73.6663	46.9631	56.1492
ILMN_2341724	ANKRD55	ankyrin repeat domain 55, transcript variant 2	5	5	14.7106	5	5	5	5	5	5	5	14.7106	5	5	5	5	5	5	5	21.1715	5	5	5	5	5	5	5	21.1715	5	5	5	5	5
ILMN_2072045	ANKRD56	ankyrin repeat domain 56	5	5	5	5	5	5	5	5	5	5	5	5	5	6.36357	5	5	5	5	7.88249	5	5	5	5	5	5	5	7.88249	5	5	5	5	5
ILMN_1724040	ANKRD57	ankyrin repeat domain 57	443.194	525.193	381.367	449.124	474.103	616.535	883.079	532.791	443.194	525.193	381.367	449.124	396.983	655.276	446.606	474.189	509.607	1003.35	376.932	383.25	408.472	330.206	406.303	390.149	509.607	1003.35	376.932	383.25	343.918	537.115	707.133	626.871
ILMN_1692849	ANKRD58	PREDICTED: ankyrin repeat domain 58	5	5	8.22249	5	5	5	6.6213	5	5	5	8.22249	5	5	9.77698	5	5	5	5	5.2584	5.20174	5	5	11.4	5.30751	5	5	5.2584	5.20174	5	5	5	5
ILMN_1698159	ANKRD6	ankyrin repeat domain 6	7.15211	9.38926	11.9508	6.77203	24.7561	27.6116	23.3757	22.9251	7.15211	9.38926	11.9508	6.77203	10.2305	5.64222	13.9672	28.8085	8.3938	5.49298	14.2201	21.5353	19.6867	23.0173	30.8806	11.0985	8.3938	5.49298	14.2201	21.5353	28.1832	26.6825	14.734	24.3853
ILMN_2178587	ANKRD6	ankyrin repeat domain 6	88.3157	74.0049	75.6691	64.9222	116.595	116.642	115.287	109.928	88.3157	74.0049	75.6691	64.9222	109.725	98.8961	89.1253	119.748	49.4728	56.7819	89.4744	144.754	157.916	125.259	146.303	118.654	49.4728	56.7819	89.4744	144.754	117.606	142.539	139.715	118.53
ILMN_1779951	ANKRD7	ankyrin repeat domain 7, transcript variant 1	5	5	5	6.83687	8.5708	6.44294	7.74753	5	5	5	5	6.83687	5.14701	5	6.4196	11.2399	5	9.28716	5	5	5	5	5	5	5	9.28716	5	5	5	5	5	5
ILMN_2354930	ANKRD7	ankyrin repeat domain 7, transcript variant 1	6.76106	5	9.35303	5	5	5	5	8.0292	6.76106	5	9.35303	5	5	12.6243	5	5.19636	5.96522	8.39	14.4774	5	5	5	10.9868	5	5.96522	8.39	14.4774	5	5	6.41779	5	5
ILMN_2048607	ANKRD9	ankyrin repeat domain 9	652.645	715.169	598.216	361.179	303.378	396.303	490.807	642.531	652.645	715.169	598.216	361.179	314.937	274.261	457.899	478.418	669.783	618.168	695.97	397.366	323.907	380.193	428.327	534.989	669.783	618.168	695.97	397.366	372.813	415.791	586.417	983.795
ILMN_1675937	ANKRD9	ankyrin repeat domain 9	14.8832	24.1054	12.7362	5	12.169	6.40296	8.70115	15.0602	14.8832	24.1054	12.7362	5	11.0892	5	17.018	5	21.6506	20.8386	27.2537	6.55931	8.70923	13.0859	6.98625	18.3348	21.6506	20.8386	27.2537	6.55931	12.029	26.8367	18.1341	31.9284
ILMN_1813669	ANKS1A	ankyrin repeat and sterile alpha motif domain containing 1A	391.5	318.339	341.82	429.147	700.13	849.321	1194.35	1202.73	391.5	318.339	341.82	429.147	439.853	1240.54	1249.97	1534.66	461.867	536.389	515.461	514.727	487.224	515.127	608.637	1015.96	461.867	536.389	515.461	514.727	515.124	520.973	416.855	567.83
ILMN_1758392	ANKS1B	ankyrin repeat and sterile alpha motif domain containing 1B, transcript variant 2	59.3055	5	14.4386	11.9465	14.6777	23.4936	5	5	59.3055	5	14.4386	11.9465	11.2192	24.2403	6.07269	8.99181	10.4716	5	50.1291	43.701	11.7767	25.5674	22.5398	27.0183	10.4716	5	50.1291	43.701	12.5914	5	5	11.8164
ILMN_2340974	ANKS1B	ankyrin repeat and sterile alpha motif domain containing 1B, transcript variant 3	7.89371	5	5	5	7.70389	5	5	5	7.89371	5	5	5	5	5	5	8.89165	5	5	5.72629	5.38399	5	5.81397	5	11.7204	5	5	5.72629	5.38399	5	5	5	5
ILMN_1696131	ANKS1B	ankyrin repeat and sterile alpha motif domain containing 1B, transcript variant 1	5	5	5	5	5	5	5	5	5	5	5	5	5	5	5	5	5	5	5	5	5	5	5	5	5	5	5	5	5	5	5	5
ILMN_1751636	ANKS3	ankyrin repeat and sterile alpha motif domain containing 3	33.6572	34.4151	20.1866	30.6882	20.0363	28.3285	38.2679	27.4092	33.6572	34.4151	20.1866	30.6882	25.8771	27.9662	23.0215	30.9552	32.4726	27.2163	23.9897	22.1247	19.1276	34.222	25.5852	22.8552	32.4726	27.2163	23.9897	22.1247	37.8252	38.6113	19.6067	21.1054
ILMN_2199658	ANKS4B	ankyrin repeat and sterile alpha motif domain containing 4B	5	5	5	5	5	5	5	5	5	5	5	5	5	5	5	5	5	5	5.47381	5	5	5	5	5	5	5	5.47381	5	5	6.53612	5	5
ILMN_1735108	ANKS6	ankyrin repeat and sterile alpha motif domain containing 6	5	5	5	5	5	5	5	5	5	5	5	5	5	5	5	5	5	5	5	8.14126	5	5	5.13358	5	5	5	5	8.14126	6.05457	5	5	6.03271
ILMN_1677487	ANKZF1	ankyrin repeat and zinc finger domain containing 1, transcript variant 2	65.1753	67.4815	122.846	84.924	83.3556	91.8873	79.7178	77.5901	65.1753	67.4815	122.846	84.924	108.237	91.2297	86.7571	82.9602	87.5715	54.2659	87.4036	57.5494	66.7392	54.7775	63.8291	47.4055	87.5715	54.2659	87.4036	57.5494	75.2876	75.3648	79.0803	82.5954
ILMN_2370692	ANKZF1	ankyrin repeat and zinc finger domain containing 1, transcript variant 1	10.1055	18.6393	25.6641	22.8841	31.9816	12.8341	15.8439	16.1077	10.1055	18.6393	25.6641	22.8841	9.26038	16.9256	24.1403	16.2692	60.3097	23.9781	36.869	22.105	17.8562	19.2054	17.7938	11.218	60.3097	23.9781	36.869	22.105	26.5136	25.5745	27.6499	23.7739
ILMN_2273796	ANKZF1	ankyrin repeat and zinc finger domain containing 1, transcript variant 1	5	5	5	14.4628	5	5	5	5	5	5	5	14.4628	5	5	5	5	5	6.82157	5	5	9.63937	6.72584	8.3916	5	5	6.82157	5	5	5	5	5	6.21372
ILMN_1739645	ANLN	anillin, actin binding protein	215.166	303.441	319.162	182.101	219.783	148.643	169.117	156.247	215.166	303.441	319.162	182.101	155.081	159.734	157.418	127.714	259.879	218.051	370.524	225.572	250.922	250.103	157.86	78.9999	259.879	218.051	370.524	225.572	181.866	271.907	172.167	74.9926
ILMN_3237961	ANO1	anoctamin 1, calcium activated chloride channel, transcript variant 1	12.6457	10.8762	5	11.5125	5	5	5	7.41279	12.6457	10.8762	5	11.5125	5	5	5	5	8.32234	14.6786	12.1405	37.1857	23.4365	54.2798	33.3624	17.5117	8.32234	14.6786	12.1405	37.1857	15.1174	17.7011	14.9562	5
ILMN_1767111	ANO10	anoctamin 10	115.634	132.875	119.184	126.932	121.37	89.61	99.6231	89.4573	115.634	132.875	119.184	126.932	137.205	100.331	88.6494	72.141	51.5581	59.627	57.345	77.5951	63.7872	61.5057	61.6303	49.9059	51.5581	59.627	57.345	77.5951	73.4361	70.8452	45.2219	45.522
ILMN_3248094	ANO2	anoctamin 2	14.609	9.88456	37.8612	5.33491	24.9315	41.7982	23.1811	18.3858	14.609	9.88456	37.8612	5.33491	14.7915	20.8075	19.2155	23.0953	15.3545	5.93926	11.9658	7.71408	28.2585	30.9304	12.6984	15.6655	15.3545	5.93926	11.9658	7.71408	28.303	26.9774	30.5929	12.4424
ILMN_3240765	ANO3	anoctamin 3	5	5	5	5	5	5	5	5	5	5	5	5	5	5	5	5	5	5	5	5	5	5	5	5	5	5	5	5	5	5	5	5.14974
ILMN_2228215	ANO4	anoctamin 4	6.84772	25.4052	5	5	5	9.2623	5	5	6.84772	25.4052	5	5	7.38299	5	9.6672	5	5	19.1097	11.4012	13.348	5	5	5	27.351	5	19.1097	11.4012	13.348	12.5744	7.68306	13.5038	24.4271
ILMN_1690154	ANO5	anoctamin 5	5	5.73629	5	5	5	5	5	5	5	5.73629	5	5	5	5	5	5	5	5	5	5	5	5	5	5	5	5	5	5	5	5	5	5
ILMN_1674941	ANO6	anoctamin 6	211.403	185.204	261.082	194.902	214.116	175.321	243.361	247.188	211.403	185.204	261.082	194.902	243.723	292.106	253.965	244.233	301.637	200.075	277.792	292.201	331.958	219.706	240.66	292.745	301.637	200.075	277.792	292.201	288.252	286.219	356.907	353.681
ILMN_1683824	ANO7	anoctamin 7, transcript variant NGEP-L	5	5	5	5.89604	5.88663	5	8.86	9.48224	5	5	5	5.89604	5	16.4155	11.0354	9.72531	6.72472	5.86021	5	5	6.36802	5.06041	13.0305	17.015	6.72472	5.86021	5	5	7.02938	5	8.28853	16.6373
ILMN_1675423	ANO7	anoctamin 7, transcript variant NGEP-L	5	5	5	5	5	5	5	5	5	5	5	5	5	5	5	5	5	5	5	5	5	5	5	5	5	5	5	5	5	5	5	5
ILMN_1732948	ANO7	anoctamin 7, transcript variant NGEP-S	5	5	5	5	5	5	5	5	5	5	5	5	5	5	5	5	5	5	5	5	5	5	5	5	5	5	5	5	5	5	5	5
ILMN_1709124	ANO8	anoctamin 8	78.2568	61.6601	57.9925	35.004	41.7449	43.9934	52.4845	45.5911	78.2568	61.6601	57.9925	35.004	59.1756	56.876	27.4454	47.8803	73.1215	40.2499	37.1084	30.4894	34.3387	45.3094	37.3109	26.9379	73.1215	40.2499	37.1084	30.4894	46.0134	45.1101	42.8127	26.4592
ILMN_1762629	ANO9	anoctamin 9	10.2081	6.38019	10.7445	10.9873	5.71697	7.81635	6.4729	5	10.2081	6.38019	10.7445	10.9873	10.7642	8.99536	5	9.72168	12.6649	14.0255	5	5	11.8143	8.79176	8.15148	5.38079	12.6649	14.0255	5	5	9.52685	12.9126	10.473	8.90536
ILMN_1798679	ANO9	anoctamin 9	5	5	5	5	5	5	5	5	5	5	5	5	5	5	5	5	5	5	5	5	5	6.47057	5	5	5	5	5	5	5	5	5	5
ILMN_1769259	ANO9	anoctamin 9	9.06318	5.42897	5	6.64121	7.41175	5.78744	5.23532	14.7976	9.06318	5.42897	5	6.64121	5	5	7.63742	5	12.9558	5	5	9.21681	7.32706	15.5436	18.3733	5	12.9558	5	5	9.21681	20.126	6.18276	13.8955	5
ILMN_1807945	ANP32A	acidic nuclear phosphoprotein 32 family, member A	59.6985	107.653	96.1204	80.7683	70.505	79.0216	45.9125	82.3035	59.6985	107.653	96.1204	80.7683	44.3401	65.912	57.7728	50.7358	89.5485	111.924	127.117	105.795	88.5957	135.694	107.94	108.639	89.5485	111.924	127.117	105.795	108.104	93.4296	97.8196	83.8105
ILMN_1684293	ANP32B	acidic nuclear phosphoprotein 32 family, member B	3043.39	5096.71	5468.16	5653.19	4771.86	4305.07	4450.48	4805.85	3043.39	5096.71	5468.16	5653.19	4404.53	4355.7	4863.6	4425.35	2943.72	2869.55	6017.02	5197.65	4452.77	4916.91	4335.01	3788.65	2943.72	2869.55	6017.02	5197.65	4650.07	4584.35	4164.28	3591.59
ILMN_1655868	ANP32C	acidic nuclear phosphoprotein 32 family, member C	127.587	154.535	132.932	112.094	84.7454	99.9399	80.6585	76.4096	127.587	154.535	132.932	112.094	79.5709	88.4336	116.258	80.772	89.622	117.59	128.606	90.5073	123.055	118.851	118.696	107.738	89.622	117.59	128.606	90.5073	114.147	100.672	90.9184	83.5397
ILMN_2151412	ANP32C	acidic nuclear phosphoprotein 32 family, member C	5	5	5	5	5	5	5	5	5	5	5	5	5	5	5	5	5	5	5	5	5	5	5	5	5	5	5	5	5	5	5	5
ILMN_1728191	ANP32D	acidic nuclear phosphoprotein 32 family, member D	5	5	5	5	5	5	5	5	5	5	5	5	5	5	5	5	5	5	5	5	5	5	5	5	5	5	5	5	5	5	5	5
ILMN_1684923	ANP32E	acidic nuclear phosphoprotein 32 family, member E	5	5	10.3894	6.29755	5	5	5	8.36005	5	5	10.3894	6.29755	5	7.10787	5	5	14.7351	5.39781	11.3956	5	5	5	5	5	14.7351	5.39781	11.3956	5	5	5	5	5
ILMN_1763837	ANPEP	alanyl aminopeptidase	5	5	61.3029	78.9108	16.8407	5	5	5.00608	5	5	61.3029	78.9108	14.6315	5	5	5	5	5	56.9301	137.76	17.1661	11.09	6.42739	5	5	5	56.9301	137.76	36.8051	5	6.01738	8.35005
ILMN_1887731	ANRIL	antisense noncoding RNA in the INK4 locus on chromosome 9.	5	5	5	5	5	5	5	5	5	5	5	5	5	5	5	5	5	10.1574	5	5	5	5	5	5	5	10.1574	5	5	5	5	5	5
ILMN_1670379	ANTXR1	anthrax toxin receptor 1, transcript variant 1	389.102	318.878	376.133	473.998	508.308	557.997	549.338	536.544	389.102	318.878	376.133	473.998	444.926	562.099	573.697	676.901	329.518	253.1	478.101	913.279	759.91	775.252	926.091	949.438	329.518	253.1	478.101	913.279	680.044	872.906	768.615	1149.7
ILMN_2387995	ANTXR1	anthrax toxin receptor 1, transcript variant 2	47.7905	59.5382	45.9456	47.5296	46.9269	42.626	43.0601	34.688	47.7905	59.5382	45.9456	47.5296	22.5754	15.0675	39.33	36.3015	26.1575	62.1511	36.6285	39.6056	22.9192	22.0609	33.4612	23.7829	26.1575	62.1511	36.6285	39.6056	46.3734	38.6105	23.6338	30.932
ILMN_1780894	ANTXR1	anthrax toxin receptor 1, transcript variant 1	64.6147	50.3402	29.9863	34.9882	28.8377	14.217	40.5951	26.4927	64.6147	50.3402	29.9863	34.9882	12.5075	13.9969	41.8199	25.6847	48.6462	56.4166	27.8111	34.8135	13.1847	13.4497	21.9346	10.7849	48.6462	56.4166	27.8111	34.8135	24.5642	18.9519	15.6711	20.9423
ILMN_1811877	ANTXR1	anthrax toxin receptor 1, transcript variant 3	47.2032	51.6101	57.262	43.0316	49.3097	44.257	53.3579	64.7082	47.2032	51.6101	57.262	43.0316	47.655	23.1438	35.2567	37.1113	12.1491	44.5767	31.1829	44.311	40.8613	24.9249	24.0693	18.6146	12.1491	44.5767	31.1829	44.311	42.8477	24.7821	28.3483	31.4162
ILMN_1812926	ANTXR2	anthrax toxin receptor 2	56.2605	117.86	89.4494	119.056	178.928	293.047	291.077	307.961	56.2605	117.86	89.4494	119.056	217.182	324.065	357.205	355.856	25.983	52.8294	75.4908	131.245	284.732	196.012	236.127	335.51	25.983	52.8294	75.4908	131.245	161.85	190.213	301.521	380.156
ILMN_1668044	ANTXRL	anthrax toxin receptor-like, non-coding RNA.	5	5	5	5	5	5	5	5	5	5	5	5	5	5	5	5	5	5	5	5	5	5	5	5	5	5	5	5	5	5	5	5
ILMN_1668566	ANUBL1	AN1, ubiquitin-like, homolog	5	5	5	5	5	5	5	5	5	5	5	5	5	5	5	5	7.43166	5	5	5	5.25293	5	5	5	7.43166	5	5	5	5	6.46802	5	5
ILMN_2184184	ANXA1	annexin A1	79.5484	330.998	203.735	155.664	235.277	541.317	1046.9	1052.5	79.5484	330.998	203.735	155.664	138.445	634.451	665.441	1026.25	50.1671	145.748	93.2669	17.8443	31.3487	36.776	61.2719	192.449	50.1671	145.748	93.2669	17.8443	17.2754	32.9933	48.7065	326.146
ILMN_1699421	ANXA10	annexin A10	5	5	5	5	5	5	5	5	5	5	5	5	5	6.40179	5	5	5	5	5	5	5	5	5	5	5	5	5	5	5	5	5	5.1415
ILMN_1807003	ANXA11	annexin A11, transcript variant c	5	5	5.31595	5	5	5.54365	5	5	5	5	5.31595	5	6.48873	6.50088	5	5.77024	5	5	5.94333	5	5	5	5	5	5	5	5.94333	5	5	5	5	5
ILMN_1685170	ANXA11	annexin A11, transcript variant a	69.6182	95.792	66.9719	92.1313	99.8683	124.746	120.32	116.616	69.6182	95.792	66.9719	92.1313	145.337	123.375	131.131	123.391	40.3953	63.1184	48.053	63.0209	88.0187	82.3291	100.562	91.4125	40.3953	63.1184	48.053	63.0209	93.9059	76.6153	78.9892	103.965
ILMN_2380494	ANXA11	annexin A11, transcript variant a	53.9174	52.1415	42.729	56.3773	53.1852	65.6082	61.1147	72.3208	53.9174	52.1415	42.729	56.3773	66.9207	72.7086	67.4914	71.1624	29.4559	54.3975	38.3891	40.8047	50.462	50.182	59.016	38.1382	29.4559	54.3975	38.3891	40.8047	45.3303	45.9385	44.3585	61.7688
ILMN_2412490	ANXA13	annexin A13, transcript variant 1	5	5	5	5	5	7.69099	7.14314	5	5	5	5	5	7.6755	5	6.81872	5	5	5	5	5	5	5	5	5	5	5	5	5	5	5	5	5
ILMN_1737612	ANXA13	annexin A13, transcript variant 2	5	5	5	5	5	5	5	5	5	5	5	5	5	5	5	5	5	5	5	5	5	5	5	5	5	5	5	5	5	5	5	5
ILMN_1799243	ANXA13	annexin A13, transcript variant 1	5	5	5	5	5	5	5	5	5	5	5	5	5	5	5	5	5	5	5	5	5	5	5	5	5	5	5	5	5	5	5	5
ILMN_2409167	ANXA2	annexin A2, transcript variant 1	1876.45	2684.37	2241.88	2372.44	2139.14	2186.16	2978.46	2899.52	1876.45	2684.37	2241.88	2372.44	2601.91	3262.99	3594.47	3234.47	1780.05	1648.66	2105.76	3278.58	1821.67	1524.08	2026.06	1788.15	1780.05	1648.66	2105.76	3278.58	2546.76	2010.35	1840.15	2043.84
ILMN_1755937	ANXA2	annexin A2, transcript variant 2	24.8332	37.4701	20.4751	16.2151	22.4584	30.3259	33.2751	38.4234	24.8332	37.4701	20.4751	16.2151	23.9142	36.1394	42.15	37.7179	15.4105	24.5353	20.9519	27.875	13.4478	10.3634	9.1402	14.4577	15.4105	24.5353	20.9519	27.875	10.1242	13.9164	7.71545	17.3003
ILMN_1711899	ANXA2	annexin A2, transcript variant 2	238.958	320.978	241.784	199.373	140.337	197.946	189.096	209.062	238.958	320.978	241.784	199.373	201.002	208.325	302.031	153.815	273.621	289.358	325.93	319.381	135.581	94.4385	118.363	83.3394	273.621	289.358	325.93	319.381	229.65	147.036	128.657	109.957
ILMN_2041101	ANXA2P1	annexin A2 pseudogene 1 on chromosome 4.	831.224	1092.49	801.963	942.722	784.775	892.27	1316.05	1671.5	831.224	1092.49	801.963	942.722	912.221	1373.41	1295.05	1214.57	738.969	583.427	720.737	1175.42	595.164	543.767	707.667	634.969	738.969	583.427	720.737	1175.42	1006.64	763.791	644.504	755.354
ILMN_1698100	ANXA2P1	annexin A2 pseudogene 1 on chromosome 4.	85.0528	127.204	95.8248	116.895	83.9414	101.547	146.774	188.459	85.0528	127.204	95.8248	116.895	98.2231	151.095	137.623	131.252	90.4156	83.1976	85.6767	141.288	80.1648	55.5646	80.9525	75.7875	90.4156	83.1976	85.6767	141.288	118.02	90.8043	62.0835	79.4951
ILMN_3235632	ANXA2P2	annexin A2 pseudogene 2, non-coding RNA.	9169.28	11015.9	9476.78	8562.87	10306.4	9579.3	10236.2	10569.7	9169.28	11015.9	9476.78	8562.87	9326.09	9605.81	11239.9	11382.5	10663.7	10476.8	10147.3	10146.6	9720.68	9607.75	10033.4	10282.8	10663.7	10476.8	10147.3	10146.6	9390.7	9131.07	8777.24	10272.9
ILMN_1798372	ANXA2P3	annexin A2 pseudogene 3, non-coding RNA.	5.93293	23.3309	18.4132	10.0156	10.2405	7.26975	17.3747	25.6988	5.93293	23.3309	18.4132	10.0156	20.0896	24.5604	24.6179	23.7546	27.0245	14.0916	14.9644	32.7031	16.8411	6.92455	15.9003	16.8456	27.0245	14.0916	14.9644	32.7031	19.0626	20.9832	21.8529	5
ILMN_1694548	ANXA3	annexin A3	183.969	443.493	248.216	139.205	199.806	505.353	621.488	587.6	183.969	443.493	248.216	139.205	175.404	648.038	703.944	503.946	73.9153	196.408	279.04	38.8171	136.392	202.391	319.135	331.22	73.9153	196.408	279.04	38.8171	89.6279	274.372	339.926	701.621
ILMN_1711408	ANXA4	annexin A4	5	7.12982	6.61001	28.6438	20.3374	32.5499	55.7836	76.0484	5	7.12982	6.61001	28.6438	30.0574	35.8724	37.2402	61.2282	5	7.76814	14.3394	38.1714	19.6149	12.761	20.7545	35.127	5	7.76814	14.3394	38.1714	14.9053	24.0487	18.5502	42.8853
ILMN_1741003	ANXA5	annexin A5	1674.24	2001.23	1741.75	1518.27	1565.8	1502.23	1761.91	1558.91	1674.24	2001.23	1741.75	1518.27	1652.03	1601.88	2237.6	1660.66	995.201	1692.42	1693.66	1698.64	1247.2	958.323	990.906	843.447	995.201	1692.42	1693.66	1698.64	1551.66	1179.78	1047.09	963.971
ILMN_1678612	ANXA6	annexin A6, transcript variant 1	36.1768	47.5766	67.8135	86.214	96.9302	88.3491	148.562	199.894	36.1768	47.5766	67.8135	86.214	97.472	119.378	157.58	163.238	26.3692	28.7235	44.6601	100.693	64.8215	56.885	85.2728	115.943	26.3692	28.7235	44.6601	100.693	90.2506	93.2346	177.176	181.498
ILMN_2326591	ANXA6	annexin A6, transcript variant 2	5	7.43229	23.1267	34.4307	22.8112	31.6797	61.5358	80.7222	5	7.43229	23.1267	34.4307	32.0061	41.9059	60.1146	39.8953	9.58619	5	15.0254	32.5099	17.6722	12.0754	19.025	32.8685	9.58619	5	15.0254	32.5099	13.8443	32.2045	55.0115	56.0332
ILMN_1703791	ANXA7	annexin A7, transcript variant 2	587.24	647.971	404.032	364.462	392.413	374.224	394.431	395.3	587.24	647.971	404.032	364.462	349.595	386.947	324.989	396.889	557.944	694.669	432.526	372.908	352.271	385.113	359.147	409.988	557.944	694.669	432.526	372.908	314.018	314.791	407.131	520.357
ILMN_1662322	ANXA7	annexin A7, transcript variant 2	5	5	5	5	5	5	5	5.88325	5	5	5	5	5	5	5	5	5	5	5	5	5	5	5	5	5	5	5	5	5	5	5	17.3243
ILMN_2095610	ANXA8	annexin A8 XM_931361 XM_931369 XM_931374 XM_931375 XM_931378 XM_931383 XM_931388 XM_931391 XM_931399 XM_931404 XM_931411	5	5	5	5	5	5	5	5	5	5	5	5	5	5	8.46345	18.8506	5	5	5	5	5	5	5	5	5	5	5	5	5	5	5	5
ILMN_1778087	ANXA8	annexin A8	5	8.58411	5	15.4363	5	11.5527	58.1013	99.2415	5	8.58411	5	15.4363	29.121	90.3956	128.126	115.427	5	5.04674	5	5	5.38752	5	17.7883	14.8527	5	5.04674	5	5	5	5	5	11.6837
ILMN_3242004	ANXA8L1	annexin A8-like 1	5	11.9143	5	5	5	5	5	5	5	11.9143	5	5	5	11.7315	5	5	5	5	5	5	5	7.60324	5	5	5	5	5	5	5	6.66534	5	5
ILMN_2186983	ANXA8L2	annexin A8-like 2	5	5	5	5	5	5	12.973	13.4754	5	5	5	5	5	11.1771	28.5846	30.133	5	5	5	5	5	5	5	5	5	5	5	5	5	5	5	5
ILMN_2217601	ANXA9	annexin A9	5	5	5	8.91895	15.579	16.6265	15.158	5	5	5	5	8.91895	13.4261	5	5	5	5	5	5	5	63.0438	35.2077	13.1084	5	5	5	5	5	5	10.5924	7.59439	5
ILMN_1709820	AOAH	acyloxyacyl hydrolase	5	6.39692	5	5	5	5	5	5.74178	5	6.39692	5	5	5	5	5	5	5	5	8.63645	5	5.89976	5	6.6783	5	5	5	8.63645	5	5	5	5	5
ILMN_2405185	AOC2	amine oxidase, copper containing 2, transcript variant 1	5	5	11.8477	5	5	5	5	5	5	5	11.8477	5	5	5	5	5.5581	5	5	5	5	5	5	5	5	5	5	5	5	5	5	5	5
ILMN_1799863	AOC2	amine oxidase, copper containing 2, transcript variant 2	5	5	5	5.5708	5	7.74188	5	5	5	5	5	5.5708	5	5	6.0834	5	7.13891	5	5	5	5	5	8.91081	6.95532	7.13891	5	5	5	5	5	5	5
ILMN_1741431	AOC2	amine oxidase, copper containing 2, transcript variant 1	9.77911	7.4489	8.4444	5	5	5	9.99635	11.1608	9.77911	7.4489	8.4444	5	8.9213	8.96643	6.0334	9.06423	13.7416	5	13.8902	5	5	6.81192	5	5	13.7416	5	13.8902	5	5	5	5	7.25639
ILMN_1782086	AOC3	amine oxidase, copper containing 3	14.4352	5	5	5	5	5	11.5439	6.15295	14.4352	5	5	5	5.42798	5	5	5	9.33985	5.22153	5	5	5	10.1775	8.3395	26.5533	9.33985	5.22153	5	5	5	5	31.8361	23.3066
ILMN_1813840	AOF2	amine oxidase domain 2, transcript variant 2	983.693	1027.42	1066.42	1165.62	987.765	978.533	797.887	759.891	983.693	1027.42	1066.42	1165.62	1089.55	1006.77	989.705	779.925	1306.53	1362.05	1446.85	1477.34	1551.01	1711.62	1393.53	1051.26	1306.53	1362.05	1446.85	1477.34	1307.01	1162.39	1122.93	1037.09
ILMN_1767113	AOX1	aldehyde oxidase 1	15.4663	14.6683	5	20.2438	5	6.74781	5	5	15.4663	14.6683	5	20.2438	6.44463	5	5	6.54876	7.45715	20.1349	21.9007	61.2127	64.8021	70.5967	79.0379	28.19	7.45715	20.1349	21.9007	61.2127	44.2967	17.7931	6.89951	5
ILMN_1789676	AOX2P	aldehyde oxidase 2 pseudogene, non-coding RNA.	5	5	5	5	5	5	5.48519	5	5	5	5	5	5	5	5	5	5.39016	5	5.73022	5	5	7.3246	5	5	5.39016	5	5.73022	5	5	5	5	7.39528
ILMN_1781983	AP1B1	adaptor-related protein complex 1, beta 1 subunit, transcript variant 2	204.277	262.634	216.08	149.079	98.134	180.941	162.163	150.727	204.277	262.634	216.08	149.079	85.7382	116.754	159.703	164.961	190.52	360.547	276.588	157.938	148.628	137.014	149.614	187.671	190.52	360.547	276.588	157.938	125.221	163.343	193.991	245.006
ILMN_2387505	AP1B1	adaptor-related protein complex 1, beta 1 subunit, transcript variant 2	7.61199	7.04873	5	5	5	5	6.42182	5	7.61199	7.04873	5	5	5	5	5	5	5	10.1871	5	6.54047	5.15762	7.11935	8.98225	5	5	10.1871	5	6.54047	5.70324	5	5.80423	8.56524
ILMN_2399627	AP1G1	adaptor-related protein complex 1, gamma 1 subunit, transcript variant 2	47.4942	73.1081	74.8679	71.9527	70.9782	67.174	58.2236	58.11	47.4942	73.1081	74.8679	71.9527	66.1077	79.6705	94.9606	83.6733	205.097	150.103	191.146	144.8	137.044	156.635	142.179	145.972	205.097	150.103	191.146	144.8	120.739	125.421	117.903	104.344
ILMN_2399622	AP1G1	adaptor-related protein complex 1, gamma 1 subunit, transcript variant 2	85.7017	75.85	92.274	81.6346	68.442	76.3538	71.4822	85.831	85.7017	75.85	92.274	81.6346	77.6606	75.0986	60.3318	78.3283	152.669	147.391	166.276	125.171	139.918	149.142	125.18	137.621	152.669	147.391	166.276	125.171	119.424	104.401	101.958	100.965
ILMN_2276598	AP1G2	adaptor-related protein complex 1, gamma 2 subunit, transcript variant 2	5	5	5	5	5	5	5	5	5	5	5	5	5	5	5	5	5	5	5	5	5	5	5	5	5	5	5	5	5	5	5	5
ILMN_1754179	AP1G2	adaptor-related protein complex 1, gamma 2 subunit	157.023	122.131	140.749	146.468	170.311	158.804	134.021	178.274	157.023	122.131	140.749	146.468	176.092	133.201	130.114	149.101	148.74	109.528	128.453	117.495	118.897	125.355	130.798	89.148	148.74	109.528	128.453	117.495	136.093	128.806	98.6289	95.3303
ILMN_1805247	AP1GBP1	AP1 gamma subunit binding protein 1, transcript variant 1	5	6.10051	5	5	7.29372	6.34507	6.28592	5	5	6.10051	5	5	5	6.24647	7.19489	11.2091	5	9.16495	5	5	5	9.97705	5.33016	5	5	9.16495	5	5	7.4895	7.02449	5	5
ILMN_2415467	AP1GBP1	AP1 gamma subunit binding protein 1, transcript variant 1	18.8354	28.469	23.4288	17.8435	19.3014	6.09343	21.7588	22.8332	18.8354	28.469	23.4288	17.8435	16.337	15.5805	21.4347	18.7984	15.7084	25.7539	33.5587	25.7654	31.3076	35.026	28.5952	26.683	15.7084	25.7539	33.5587	25.7654	25.6598	25.2567	24.6904	26.8649
ILMN_1754738	AP1M1	adaptor-related protein complex 1, mu 1 subunit	341.108	443.756	438.503	455.994	428.135	559.616	557.435	525.11	341.108	443.756	438.503	455.994	451.156	467.994	659.063	590.722	227.81	353.626	424.09	317.177	395.789	482.039	510.415	451.32	227.81	353.626	424.09	317.177	369.31	410.212	411.278	471.93
ILMN_1705861	AP1M2	adaptor-related protein complex 1, mu 2 subunit	84.4959	67.7081	84.1287	42.8287	36.6822	30.3623	32.0325	20.6092	84.4959	67.7081	84.1287	42.8287	25.9871	21.4041	9.06896	20.7568	131.494	124.326	125.477	64.019	47.3053	36.8054	24.3979	11.0579	131.494	124.326	125.477	64.019	50.9117	41.7573	41.2943	16.6626
ILMN_1712806	AP1S1	adaptor-related protein complex 1, sigma 1 subunit, transcript variant 2	105.42	170.01	113.282	125.639	77.1422	140.307	116.317	81.0046	105.42	170.01	113.282	125.639	119.654	126.305	104.019	114.271	114.966	106.834	96.282	64.4399	101.135	118.546	122.695	117.325	114.966	106.834	96.282	64.4399	109.055	99.4335	118.091	79.2319
ILMN_2316173	AP1S1	adaptor-related protein complex 1, sigma 1 subunit, transcript variant 1	262.567	239.178	136.231	151.182	156.202	210.177	193.505	148.791	262.567	239.178	136.231	151.182	194.669	181.177	117.343	158.735	233.202	205.124	189.534	125.198	175.084	232.715	233.746	207.536	233.202	205.124	189.534	125.198	168.386	182.682	197.438	191.373
ILMN_1751345	AP1S1	adaptor-related protein complex 1, sigma 1 subunit, transcript variant 2	200.583	242.938	145.913	135.13	117.2	189.31	121.343	158.767	200.583	242.938	145.913	135.13	127.969	146.322	183.987	141.431	194.157	154.053	142.34	86.3955	127.662	218.335	217.881	149.378	194.157	154.053	142.34	86.3955	125.082	125.694	147.941	148.124
ILMN_1766411	AP1S2	adaptor-related protein complex 1, sigma 2 subunit	806.865	692.835	436.311	585.802	702.431	850.69	843.604	955.499	806.865	692.835	436.311	585.802	736.82	753.704	1202.47	1668.01	534.001	551.809	221.073	423.655	937.661	834.346	809.275	927.197	534.001	551.809	221.073	423.655	771.163	682.884	698.33	896.689
ILMN_2120273	AP1S2	adaptor-related protein complex 1, sigma 2 subunit	862.698	813.455	408.196	579.561	658.861	1000.67	892.69	1027.78	862.698	813.455	408.196	579.561	770.511	759.661	1089.31	1653.59	571.351	689.525	268.732	479.93	964.866	919.044	918.056	863.659	571.351	689.525	268.732	479.93	766.739	834.702	773.289	863.637
ILMN_1768610	AP1S3	adaptor-related protein complex 1, sigma 3 subunit	5	6.95117	5	5	5	5	5	5	5	6.95117	5	5	5	5	5	5	5	7.19048	5	5	5	5	5	5	5	7.19048	5	5	5	5	5	5
ILMN_1815306	AP2A1	adaptor-related protein complex 2, alpha 1 subunit, transcript variant 2	44.3968	51.782	65.4584	71.8023	80.4016	77.6924	88.4235	71.3672	44.3968	51.782	65.4584	71.8023	77.4523	93.9488	83.1076	80.3575	46.6522	38.2048	46.8952	58.7926	49.2501	47.8042	59.5866	48.2126	46.6522	38.2048	46.8952	58.7926	58.144	53.812	64.569	49.4216
ILMN_1673108	AP2A1	adaptor-related protein complex 2, alpha 1 subunit, transcript variant 1	5	5	5	5	5	5	5	5	5	5	5	5	5	5	5	5	5	5	5	5	5	5	5	5	5	5	5	5	5	5	5	5
ILMN_2359211	AP2A1	adaptor-related protein complex 2, alpha 1 subunit, transcript variant 2	15.4302	22.8424	30.9468	30.3231	30.7225	35.4383	24.9449	49.2354	15.4302	22.8424	30.9468	30.3231	28.5959	29.7302	53.1297	34.7019	28.3808	14.1717	27.807	29.0008	12.2277	27.6005	27.0885	13.1995	28.3808	14.1717	27.807	29.0008	23.0956	25.9957	27.6488	22.2853
ILMN_1803779	AP2A2	adaptor-related protein complex 2, alpha 2 subunit	43.9524	28.7333	38.69	49.0737	28.6704	20.0241	28.1936	36.9308	43.9524	28.7333	38.69	49.0737	37.9434	15.3033	24.4461	50.4772	21.6256	34.6271	50.1164	33.5532	15.8106	35.9131	33.6727	39.262	21.6256	34.6271	50.1164	33.5532	28.4854	34.9698	34.0167	31.0162
ILMN_1681998	AP2B1	adaptor-related protein complex 2, beta 1 subunit, transcript variant 2	69.7023	60.6071	68.6198	75.9847	72.4027	35.0576	38.743	35.4098	69.7023	60.6071	68.6198	75.9847	67.9938	47.7128	38.454	36.0695	89.1656	71.1784	95.9523	127.477	102.784	77.54	91.0669	75.6966	89.1656	71.1784	95.9523	127.477	80.3507	53.8918	72.4539	89.5702
ILMN_2331735	AP2B1	adaptor-related protein complex 2, beta 1 subunit, transcript variant 2	94.5417	75.2693	89.575	113.501	94.3545	70.6649	61.4614	63.8569	94.5417	75.2693	89.575	113.501	89.8704	58.4663	58.9164	62.3934	149.388	132.843	151.977	232.516	121.221	155.939	159.802	159.612	149.388	132.843	151.977	232.516	146.853	106.272	146.695	152.939
ILMN_1699598	AP2M1	adaptor-related protein complex 2, mu 1 subunit, transcript variant 1	504.842	594.311	498.17	499.111	468.978	402.559	380.247	390.429	504.842	594.311	498.17	499.111	425.269	344.071	372.142	398.805	377.874	431.185	477.1	426.774	387.589	386.448	380.311	345.263	377.874	431.185	477.1	426.774	434.15	351.972	323.271	300.808
ILMN_2402798	AP2M1	adaptor-related protein complex 2, mu 1 subunit, transcript variant 1	665.733	692.966	608.543	552.796	576.852	497.611	478.726	447.298	665.733	692.966	608.543	552.796	498.171	458.213	451.447	428.215	533.959	663.592	683.53	690.313	566.287	505.797	512.258	467.121	533.959	663.592	683.53	690.313	599.677	512.449	525.612	511.728
ILMN_1662426	AP2S1	adaptor-related protein complex 2, sigma 1 subunit, transcript variant AP17	1369.64	2073.98	1636.48	1204.23	1097.66	1124.75	1253.32	1229.48	1369.64	2073.98	1636.48	1204.23	1231.55	1014.34	944.422	1232.09	1151.39	1077.19	1124.63	828.528	601.303	747.595	725.973	629.863	1151.39	1077.19	1124.63	828.528	820.288	834.233	722.429	690.232
ILMN_1809957	AP2S1	adaptor-related protein complex 2, sigma 1 subunit, transcript variant AP17	5424.48	6637.78	5010.94	4382.55	3619.24	3874.68	4423.6	4657.49	5424.48	6637.78	5010.94	4382.55	3697.4	3715.94	3512.5	4576.15	4228.62	5249.41	4964.51	3548.77	3202.99	3168.14	3397.87	3599.08	4228.62	5249.41	4964.51	3548.77	3795.89	3624.99	3793.99	3389.14
ILMN_1768867	AP3B1	adaptor-related protein complex 3, beta 1 subunit	724.843	882.027	894.566	939.904	954.474	871.769	877.302	984.135	724.843	882.027	894.566	939.904	1034.65	904.005	1017.44	826.228	926.003	1188.03	1142.83	1315.37	1211.02	1269.57	1226.87	1164.13	926.003	1188.03	1142.83	1315.37	1090.23	971.466	1080.43	1107.44
ILMN_1679256	AP3B2	adaptor-related protein complex 3, beta 2 subunit	46.1176	53.6174	138.12	44.9648	26.0447	22.6212	14.4142	12.0495	46.1176	53.6174	138.12	44.9648	21.3055	16.8794	12.1185	6.27233	55.267	32.6326	176.221	65.9921	44.11	32.282	18.4008	5	55.267	32.6326	176.221	65.9921	54.3595	30.6469	29.7956	13.9447
ILMN_2284667	AP3D1	adaptor-related protein complex 3, delta 1 subunit, transcript variant 1	5	5	5	5	5	5	5	5	5	5	5	5	5	5	5	5	5	5	5	5	5	5	5	5	5	5	5	5	5	5	5	5
ILMN_2390114	AP3D1	adaptor-related protein complex 3, delta 1 subunit, transcript variant 1	257.339	251.468	208.263	198.653	207	204.751	252.971	198.22	257.339	251.468	208.263	198.653	193.315	218.218	231.462	190.442	244.039	249.888	201.247	192.722	191.013	178.304	218.703	179.053	244.039	249.888	201.247	192.722	194.074	198.754	184.634	190.964
ILMN_1764945	AP3D1	adaptor-related protein complex 3, delta 1 subunit, transcript variant 2	237.721	292.149	209.511	218.219	199.926	189.53	225.586	216.145	237.721	292.149	209.511	218.219	210.195	241.718	204.324	194.868	237.851	270.837	214.025	184.242	190.466	208.782	193.772	201.317	237.851	270.837	214.025	184.242	175.169	220.849	191.035	241.815
ILMN_1701774	AP3M1	adaptor-related protein complex 3, mu 1 subunit, transcript variant 1	5	5	5	5	5	5	5	5	5	5	5	5	5	5	5	5	5	5	5	5	5	5	5	5	5	5	5	5	5	5	5	5
ILMN_1667086	AP3M1	adaptor-related protein complex 3, mu 1 subunit, transcript variant 1	251.62	362.329	303.866	346.125	384.851	394.926	422.17	484.596	251.62	362.329	303.866	346.125	491.554	450.504	459.585	442.022	296.519	314.976	294.686	372.656	460.205	506.684	365.395	484.279	296.519	314.976	294.686	372.656	407.871	417.548	414.207	384.888
ILMN_2362122	AP3M1	adaptor-related protein complex 3, mu 1 subunit, transcript variant 2	202.957	213.721	190.238	236.655	239.311	291.265	275.189	293.682	202.957	213.721	190.238	236.655	321.472	285.28	274.834	266.384	167.032	218.885	188.469	215.06	236.622	244.425	242.603	268.731	167.032	218.885	188.469	215.06	217.373	230.564	252.703	255.631
ILMN_1676946	AP3M2	adaptor-related protein complex 3, mu 2 subunit	158.866	228.136	227.256	179.717	168.714	161.402	146.92	149.102	158.866	228.136	227.256	179.717	169.901	188.297	184	182.801	150.132	229.985	204.694	192.42	168.228	201.299	196.992	207.688	150.132	229.985	204.694	192.42	163.837	156.88	142.145	162.021
ILMN_2311761	AP3S1	adaptor-related protein complex 3, sigma 1 subunit, transcript variant 2	340.193	329.677	304.084	352.082	342.554	260.643	314.392	381.459	340.193	329.677	304.084	352.082	398.868	354.143	310.376	329.173	350.791	274.746	323.546	330.815	276.211	385.473	389.362	285.486	350.791	274.746	323.546	330.815	365.916	275.499	340.448	319.531
ILMN_1731596	AP3S2	adaptor-related protein complex 3, sigma 2 subunit	80.276	74.5682	71.4158	64.8026	81.3026	72.7644	77.162	70.4303	80.276	74.5682	71.4158	64.8026	70.5075	70.825	77.7423	67.8149	76.1968	89.9214	81.7188	84.5354	75.4025	75.9446	83.2921	89.7574	76.1968	89.9214	81.7188	84.5354	68.1484	61.7509	82.446	89.5077
ILMN_1669377	AP4B1	adaptor-related protein complex 4, beta 1 subunit	177.065	223.726	205.452	202.93	165.432	174.248	191.021	181.659	177.065	223.726	205.452	202.93	190.599	192.072	202.156	247.022	152.639	259.933	187.413	177.616	139.52	151.943	170.232	209.067	152.639	259.933	187.413	177.616	157.776	111.59	141.631	188.149
ILMN_1754531	AP4E1	adaptor-related protein complex 4, epsilon 1 subunit	95.6227	97.0121	121.987	94.1785	106.592	114.784	110.75	113.649	95.6227	97.0121	121.987	94.1785	97.0146	121.49	126.636	126.63	125.287	149.826	139.885	104.373	135.201	142.086	100.614	126.63	125.287	149.826	139.885	104.373	134.041	148.683	151.806	148.274
ILMN_1779512	AP4M1	adaptor-related protein complex 4, mu 1 subunit	30.0965	29.7167	23.8188	28.0617	29.4119	17.7509	23.7161	27.0289	30.0965	29.7167	23.8188	28.0617	17.7728	28.5441	24.1199	27.6881	5.4738	15.1604	24.7747	19.7033	18.1619	12.5526	15.0252	14.9664	5.4738	15.1604	24.7747	19.7033	12.8026	16.6434	8.27471	22.3442
ILMN_1760466	AP4S1	adaptor-related protein complex 4, sigma 1 subunit	5	5	5	5	5	5	5	5	5	5	5	5	5	5	5	5	5	5	5	5	5	5	5	5	5	5	5	5	5	5	5.03008	5
ILMN_1659463	APAF1	apoptotic peptidase activating factor 1, transcript variant 1	120.799	168.297	259.474	217.973	203.676	202.407	171.148	150.115	120.799	168.297	259.474	217.973	196.883	225.614	173.888	189.833	237.864	160.303	206.849	238.082	338.573	304.222	299.394	194.841	237.864	160.303	206.849	238.082	255.397	242.446	268.667	163.367
ILMN_2344798	APAF1	apoptotic peptidase activating factor 1, transcript variant 5	7.19212	16.6627	12.2461	5.96778	6.25629	5	5	6.6364	7.19212	16.6627	12.2461	5.96778	14.9997	10.7911	9.6567	5	17.6429	5	17.892	7.24359	6.51487	16.3711	19.3604	15.0796	17.6429	5	17.892	7.24359	12.26	19.2208	6.18236	5
ILMN_1668285	APBA1	amyloid beta precursor protein-binding, family A, member 1	7.14947	5	5	5.99806	6.83128	5	5	5	7.14947	5	5	5.99806	5	5	5	5	5	5	5	5	5	5	5	5	5	5	5	5	5	5	5	5
ILMN_2182656	APBA1	amyloid beta precursor protein-binding, family A, member 1	5	5	5	5	5	5	5	5	5	5	5	5	5	5	5	5	5	5	5	5	5	5	5	5	5	5	5	5	5	5	5	5
ILMN_1723626	APBA2	amyloid beta precursor protein-binding, family A, member 2	11.0548	5	17.6585	14.5485	5	12.6214	6.76478	10.5346	11.0548	5	17.6585	14.5485	12.9375	10.8213	8.85487	16.575	6.88076	5	7.61395	8.15178	15.8924	24.9561	21.1264	16.8547	6.88076	5	7.61395	8.15178	13.1106	19.674	8.89873	10.5151
ILMN_2270491	APBA2BP	amyloid beta precursor protein-binding, family A, member 2 binding protein, transcript variant 2	5	5	5	5	5	5	5	5	5	5	5	5	5	6.5124	5.97651	5	5	6.7985	5	5	7.52004	5	5	5	5	6.7985	5	5	5	5	5	5
ILMN_2364928	APBA2BP	amyloid beta precursor protein-binding, family A, member 2 binding protein, transcript variant 2	12.9095	16.9114	25.9934	24.8786	27.297	36.8445	40.4819	44.1559	12.9095	16.9114	25.9934	24.8786	26.2463	23.4863	31.1054	19.164	21.1314	5	18.0225	32.6107	15.9816	19.1147	22.9651	8.58205	21.1314	5	18.0225	32.6107	24.8561	24.6188	35.1141	36.6791
ILMN_1686610	APBA3	amyloid beta precursor protein-binding, family A, member 3	169.124	173.585	158.99	191.051	170.526	162.238	173.993	175.569	169.124	173.585	158.99	191.051	154.153	138.055	176.165	140.7	157.137	172.9	170.49	141.4	99.1665	98.6744	156.687	104.357	157.137	172.9	170.49	141.4	125.876	108.534	108.897	127.075
ILMN_1769918	APBB1	amyloid beta precursor protein-binding, family B, member 1, transcript variant 2	5	5	5	5	5	5	13.023	6.78316	5	5	5	5	5.42348	11.025	5	33.2368	5	7.52234	5	5	5	5	7.93552	6.93601	5	7.52234	5	5	9.32884	6.02212	15.257	6.01626
ILMN_1796271	APBB1	amyloid beta precursor protein-binding, family B, member 1, transcript variant 2	5	5	5	5	5	5	5	5	5	5	5	5	5	5	5	5	5	5	5	5	5	9.48995	5	5	5	5	5	5	5	5	5	5
ILMN_1699646	APBB1	amyloid beta precursor protein-binding, family B, member 1, transcript variant 1	5	5	5	5	5	9.19861	5	5.16742	5	5	5	5	5	6.3449	9.38135	5	5	5	6.49053	5	9.29637	6.31108	5	12.3211	5	5	6.49053	5	11.9025	21.1976	15.8254	5.47269
ILMN_1801710	APBB1IP	amyloid beta precursor protein-binding, family B, member 1 interacting protein	34.4544	60.4733	34.2982	31.7491	33.1085	38.4272	14.1403	15.3164	34.4544	60.4733	34.2982	31.7491	19.036	5	18.8637	25.1898	24.4328	47.7019	26.415	19.484	23.8416	13.0312	16.4403	13.4704	24.4328	47.7019	26.415	19.484	15.0813	13.737	17.6292	27.2941
ILMN_3251699	APBB2	amyloid beta precursor protein-binding, family B, member 2	5	5	5	5	5	5	5	5	5	5	5	5	5	5	5	5	5	5.27914	5	6.84096	5	5	5	5	5	5.27914	5	6.84096	5.8658	5	6.92135	5
ILMN_1716790	APBB2	amyloid beta precursor protein-binding, family B, member 2	7.1154	5	5	5	5	5	5	5.35733	7.1154	5	5	5	5	7.85502	5	5	16.3315	12.0704	8.71429	12.263	13.9156	10.7239	10.1686	7.02059	16.3315	12.0704	8.71429	12.263	5.16188	7.08833	5.62092	5.28591
ILMN_2320513	APBB3	amyloid beta precursor protein-binding, family B, member 3, transcript variant 2	70.7145	89.4981	157.081	172.982	189.232	193.409	155.932	192.148	70.7145	89.4981	157.081	172.982	179.652	164.539	236.728	215.166	93.993	59.8801	139.834	164.257	119.164	93.5994	110.792	112.769	93.993	59.8801	139.834	164.257	170.998	137.142	97.2608	98.0149
ILMN_1740772	APBB3	amyloid beta precursor protein-binding, family B, member 3, transcript variant 3	245.599	227.484	424.567	521.889	594.836	603.635	549.185	642.174	245.599	227.484	424.567	521.889	565.341	533.396	729.098	677.26	284.358	153.608	375.241	421.753	264.152	236.123	275.62	258.295	284.358	153.608	375.241	421.753	420.995	392.086	240.189	223.78
ILMN_1662668	APC	adenomatous polyposis coli	5	5	5	5	5	5	5	14.218	5	5	5	5	5	5	5	5	5.5618	6.62974	5	5	7.21355	5	5	5	5.5618	6.62974	5	5	5	17.9764	5	5
ILMN_1659950	APC2	adenomatosis polyposis coli 2	5	5	5	5	5	5	5	5	5	5	5	5	5	5	5	5	5	5	5	5	5	5	5	5	5	5	5	5	5	5	5	5
ILMN_1656951	APCDD1	adenomatosis polyposis coli down-regulated 1	17.7207	45.2218	69.8941	31.9606	35.3929	22.0309	9.24996	21.3994	17.7207	45.2218	69.8941	31.9606	31.5619	27.6539	12.551	11.6016	13.1281	64.5229	77.8007	28.1476	17.1834	26.4514	23.4131	15.7266	13.1281	64.5229	77.8007	28.1476	15.9688	25.0866	21.2711	46.327
ILMN_1689431	APCDD1L	adenomatosis polyposis coli down-regulated 1-like	63.9986	17.7679	84.4182	180.704	1027.77	906.591	318.293	112.309	63.9986	17.7679	84.4182	180.704	193.175	157.618	178.185	93.2331	64.8698	8.98499	341.464	1253.88	1026.46	289.622	753.566	629.459	64.8698	8.98499	341.464	1253.88	941.921	589.713	402.682	395.788
ILMN_1708833	APCS	amyloid P component, serum	5	5	5	5	5	5	5	5	5	5	5	5	5	5	5	5	5	5	5	5	5	5	6.98812	5	5	5	5	5	5	5	5	5
ILMN_1740052	APEG1	aortic preferentially expressed gene 1	23.7234	18.6064	28.7639	59.0697	44.0005	61.7943	96.9258	133.922	23.7234	18.6064	28.7639	59.0697	52.464	62.3709	125.465	159.973	30.9785	9.33103	29.3775	53.1373	49.7007	49.6214	147.477	199.261	30.9785	9.33103	29.3775	53.1373	59.6908	59.6069	105.321	152.1
ILMN_1718023	APEH	N-acylaminoacyl-peptide hydrolase	1043.41	854.767	925.705	715.85	807.664	692.541	725.177	702.447	1043.41	854.767	925.705	715.85	729.907	615.577	622.558	604.142	851.596	722.659	753.858	631.606	582.255	587.701	624.575	560.614	851.596	722.659	753.858	631.606	669.748	590.518	672.329	733.168
ILMN_2319344	APEX1	APEX nuclease 1, transcript variant 1	1420.07	1236.14	1449.98	1618.61	1262.38	1267.22	1450.99	1086.55	1420.07	1236.14	1449.98	1618.61	1595.35	1611.15	1737.73	1391.26	1043.63	1555.72	1264.99	1572.4	1636.63	1603.17	1455.54	1219.13	1043.63	1555.72	1264.99	1572.4	1808.84	1507.28	1342.26	1193.99
ILMN_1661886	APEX1	APEX nuclease 1, transcript variant 3	1944.73	1984.79	2263.25	2427.05	2214.4	1741.28	1959.47	2251.59	1944.73	1984.79	2263.25	2427.05	2309.19	2358.2	2496.5	1909.64	1491.83	2142.05	1834.14	2253.99	1957.8	2024.29	1729.36	1602.06	1491.83	2142.05	1834.14	2253.99	1934.68	1674.98	1599.89	1522.41
ILMN_1652505	APEX2	APEX nuclease 2, nuclear gene encoding mitochondrial protein	365.793	401.723	353.258	310.803	273.093	218.249	215.268	231.216	365.793	401.723	353.258	310.803	241.662	193.111	208.209	191.888	173.601	316.134	281.087	263.298	220.618	161.539	129.657	115.812	173.601	316.134	281.087	263.298	243.221	201.179	120.576	95.9114
ILMN_1658472	APH1A	anterior pharynx defective 1 homolog A, transcript variant 1	498	436.978	373.836	381.58	490.408	378.392	468.118	482.766	498	436.978	373.836	381.58	483.104	487.153	419.761	438.529	276.155	354.639	357.277	324.521	304.247	320.049	350.928	403.502	276.155	354.639	357.277	324.521	312.226	278.355	329.404	357.356
ILMN_2398388	APH1A	anterior pharynx defective 1 homolog A, transcript variant 1	126.554	135.859	102.403	98.7757	124.962	122.955	149.691	133.564	126.554	135.859	102.403	98.7757	117.856	137.445	100.788	117.063	122.756	111.369	92.5182	99.5761	129.485	142.319	143.487	159.648	122.756	111.369	92.5182	99.5761	123.192	101.126	146.515	172.362
ILMN_1767816	APH1B	anterior pharynx defective 1 homolog B	60.5187	39.399	63.5021	39.6295	54.5301	53.3582	55.1051	43.3919	60.5187	39.399	63.5021	39.6295	47.531	39.511	34.5382	55.1297	57.7488	37.2731	54.0703	31.2214	24.7662	21.3611	29.7354	20.2666	57.7488	37.2731	54.0703	31.2214	41.0647	31.4077	23.5438	22.0657
ILMN_1815051	API5	apoptosis inhibitor 5	597.912	548.962	576.093	507.555	531.717	491.491	426.597	409.779	597.912	548.962	576.093	507.555	443.495	482.006	411.39	384.433	563.946	615.277	578.241	506.895	420.3	406.892	327.858	362.891	563.946	615.277	578.241	506.895	493.48	443.866	431.762	417.38
ILMN_1793598	APIP	APAF1 interacting protein	337.784	292.017	359.845	296.3	209.408	199.982	197.125	209.546	337.784	292.017	359.845	296.3	201.294	194.565	186.773	204.717	349.775	400.587	295.37	339.889	192.979	173.214	155.37	192.519	349.775	400.587	295.37	339.889	227.278	208.07	213.088	206.636
ILMN_2128293	APIP	APAF1 interacting protein	134.351	162.858	124.439	118.446	78.7725	86.4948	84.989	71.193	134.351	162.858	124.439	118.446	79.9508	69.1791	60.774	61.5177	156.205	186.383	148.184	147.355	78.9562	101.492	72.388	95.7394	156.205	186.383	148.184	147.355	99.3188	97.3471	89.1825	92.3867
ILMN_1793360	APITD1	apoptosis-inducing, TAF9-like domain 1, transcript variant B	181.296	213.429	163.501	197.342	177.602	165.878	122.432	106.957	181.296	213.429	163.501	197.342	151.431	185.409	174.705	124.881	114.369	205.27	182.227	161.89	167.655	221.183	123.817	106.527	114.369	205.27	182.227	161.89	170.004	154.968	124.057	75.6776
ILMN_1788135	APITD1	apoptosis-inducing, TAF9-like domain 1, transcript variant B	28.7915	45.9124	36.0063	44.2727	65.4387	51.8979	43.608	46.5299	28.7915	45.9124	36.0063	44.2727	45.9404	53.0523	60.7883	49.7138	27.6405	35.3182	35.6813	49.5466	50.1333	51.1391	50.3799	40.3251	27.6405	35.3182	35.6813	49.5466	54.0191	40.2326	26.0609	22.1762
ILMN_3243695	APLF	aprataxin and PNKP like factor	10.7484	26.1918	5.31527	5	19.2558	5	12.0839	5	10.7484	26.1918	5.31527	5	5.10595	5	7.11869	7.03327	5.3667	5	13.4055	5	9.77216	5.06408	5	5	5.3667	5	13.4055	5	5	9.01908	40.0559	43.8048
ILMN_1808597	APLF	aprataxin and PNKP like factor	5	5	5	5	5	5	5	5	5	5	5	5	5	5	5	5	5	5	5	5	5	5	5	5	5	5	5	5	5	5	5	5
ILMN_1689353	APLN	apelin	5	5	10.2547	5	5	5	5	5	5	5	10.2547	5	5	5.70235	5	6.52096	12.1035	5.97638	13.6683	5	5	8.9101	12.2081	5	12.1035	5.97638	13.6683	5	5.55481	12.9205	5	6.3206
ILMN_1700183	APLNR	apelin receptor	41.1033	364.072	5371.29	5368.73	1413.86	976.777	970.277	414.9	41.1033	364.072	5371.29	5368.73	1253.76	1506.98	1432.91	715.213	5	66.3806	4897.12	7103.37	2137.3	1989.11	1510.93	1184.28	5	66.3806	4897.12	7103.37	1598.03	2686.79	1862.9	822.592
ILMN_2396198	APLP1	amyloid beta precursor-like protein 1, transcript variant 2	5	5	5	5	5	5	7.47455	5	5	5	5	5	5	5	5	5	5	5	5.51661	5	5	6.34671	6.38098	6.38675	5	5	5.51661	5	5	5	5	5
ILMN_1763834	APLP1	amyloid beta precursor-like protein 1, transcript variant 1	17.902	22.153	14.6464	10.0825	25.3474	31.9869	34.0296	53.7013	17.902	22.153	14.6464	10.0825	21.5517	20.9024	25.6901	31.7285	37.7746	19.3118	14.5987	14.3132	18.5516	35.2387	45.5738	28.7507	37.7746	19.3118	14.5987	14.3132	19.4074	31.4296	36.5384	16.0476
ILMN_1710482	APLP2	amyloid beta precursor-like protein 2	202.835	150.571	197.828	210.639	209.347	203.875	260.628	251.567	202.835	150.571	197.828	210.639	243.026	244.294	283.387	226.501	234.516	217.661	298.939	370.75	274.964	270.559	267.88	285.003	234.516	217.661	298.939	370.75	327.719	286.13	241.553	288.111
ILMN_2081465	APLP2	amyloid beta precursor-like protein 2	44.0603	28.3597	35.0391	24.5961	31.1939	38.4892	42.5459	48.0391	44.0603	28.3597	35.0391	24.5961	37.1546	40.5339	42.3246	36.4931	52.0007	39.4707	39.9027	70.8956	54.0355	53.489	61.4782	55.2362	52.0007	39.4707	39.9027	70.8956	57.767	67.2334	48.3661	55.6289
ILMN_1796737	APM-1	PREDICTED: BTB/POZ-zinc finger protein-like	5	5	6.09553	5	5	7.40806	11.7859	19.4831	5	5	6.09553	5	5	5	5.68101	24.2588	5	5	5	5	5	5	5	35.6948	5	5	5	5	5	15.0648	43.0889	11.704
ILMN_1690884	APOA1	apolipoprotein A-I	27.1528	52.9499	204.298	77.6407	62.3474	100.985	181.15	129.534	27.1528	52.9499	204.298	77.6407	86.4638	135.652	211.365	363.41	5	5	5	93.2645	1296.26	1707.24	751.898	588.581	5	5	5	93.2645	217.273	301.281	243.392	483.478
ILMN_1729533	APOA1BP	apolipoprotein A-I binding protein	666.903	661.88	594.912	533.337	547.4	698.829	771.987	812.433	666.903	661.88	594.912	533.337	523.875	669.323	621.793	678.3	580.45	504.023	498.87	407.706	409.848	505.927	544.668	596.727	580.45	504.023	498.87	407.706	481.127	472.038	574.371	730.94
ILMN_1688543	APOA2	apolipoprotein A-II	62.065	39.9832	97.1298	60.1254	77.1071	98.1606	33.7139	12.9853	62.065	39.9832	97.1298	60.1254	40.4091	64.9087	19.8146	31.7546	5	5	26.8641	158.48	1068.32	1808.52	245.559	91.1974	5	5	26.8641	158.48	313.293	397.344	807.327	672.182
ILMN_1675706	APOA4	apolipoprotein A-IV	5	5	5	5	5	5	5	5	5	5	5	5	5	5	7.11766	14.2401	5	5	5	5	5	5	5	5	5	5	5	5	5	5	5	5
ILMN_1754055	APOA5	apolipoprotein A-V	5	7.16396	5	7.6394	5.97806	5	5	5	5	7.16396	5	7.6394	5	5	5.17084	5	5	5.8363	5	5	5	5	5	6.01211	5	5.8363	5	5	5	5.38914	5	5
ILMN_1664024	APOB	apolipoprotein B antigen)	6.45355	5	5	5	5.61808	22.5444	12.5398	6.75205	6.45355	5	5	5	5	5	13.6247	19.8705	5	5	5	31.7641	79.486	146.614	66.4904	84.9715	5	5	5	31.7641	79.6189	244.883	505.252	325.449
ILMN_1697925	APOB48R	apolipoprotein B48 receptor	5	5	5	5	5	5	5	5	5	5	5	5	5	5	5	5	5	5	5	5	5	5	5	5	5	5	5	5	5	5	5	5
ILMN_1813881	APOBEC1	apolipoprotein B mRNA editing enzyme, catalytic polypeptide 1	5	5	5	5	5	5	5	5	5	5	5	5	5	5	5	5	5	5	5	5	5	5	5	5	5	5	5	5	5	5	5	5
ILMN_1719143	APOBEC2	apolipoprotein B mRNA editing enzyme, catalytic polypeptide-like 2	5	5	5	11.0077	68.2723	253.697	416.99	582.809	5	5	5	11.0077	12.0192	40.4231	76.9926	364.112	5	5	5	5	49.3207	29.016	100.277	588.353	5	5	5	5	51.7801	215.052	1131.78	2196.06
ILMN_1680192	APOBEC3A	apolipoprotein B mRNA editing enzyme, catalytic polypeptide-like 3A	5	5	5	5	5	5	5	5	5	5	5	5	5	5	5	5	5	5	5	5	5	5	5	5	5	5	5	5	5	5	5	5
ILMN_2219466	APOBEC3B	apolipoprotein B mRNA editing enzyme, catalytic polypeptide-like 3B	5	6.68019	5	5	5	5	5	5	5	6.68019	5	5	9.0455	5	5.25821	5	15.0235	6.72493	41.278	9.89063	5.95548	5	6.36412	5	15.0235	6.72493	41.278	9.89063	5	5	5	5
ILMN_1675684	APOBEC3C	apolipoprotein B mRNA editing enzyme, catalytic polypeptide-like 3C	33.9261	38.3217	39.377	39.0161	32.9356	33.3552	32.7593	39.3553	33.9261	38.3217	39.377	39.0161	45.5127	32.9685	38.4901	47.0629	39.8164	18.5527	35.1365	33.5011	42.6091	40.564	44.4479	40.1426	39.8164	18.5527	35.1365	33.5011	46.4367	43.9	41.0969	36.684
ILMN_3307651	APOBEC3D	apolipoprotein B mRNA editing enzyme, catalytic polypeptide-like 3D	44.9697	33.2274	61.3649	37.8483	42.7535	26.5328	25.5571	11.9156	44.9697	33.2274	61.3649	37.8483	46.1879	35.0413	15.537	14.4345	39.5669	30.2651	34.6311	30.1285	17.4728	14.244	13.1515	8.70275	39.5669	30.2651	34.6311	30.1285	13.8219	6.36725	10.5358	7.47513
ILMN_1661572	APOBEC3D	apolipoprotein B mRNA editing enzyme, catalytic polypeptide-like 3D	5	5	5	5	5	5	5.81431	5	5	5	5	5	5	5	5	5	5	5	5	5	5	5	5	5	5	5	5	5	5	5	5	5
ILMN_1710726	APOBEC3F	apolipoprotein B mRNA editing enzyme, catalytic polypeptide-like 3F, transcript variant 1	31.0591	33.7463	48.2083	40.5917	41.377	38.7075	44.1934	43.105	31.0591	33.7463	48.2083	40.5917	78.8785	41.377	52.5866	45.8998	38.6813	23.5546	60.4503	65.6686	44.874	44.0124	55.0872	38.2182	38.6813	23.5546	60.4503	65.6686	45.7223	50.3407	40.0295	27.9931
ILMN_2412172	APOBEC3F	apolipoprotein B mRNA editing enzyme, catalytic polypeptide-like 3F, transcript variant 2	36.4066	35.8927	56.7142	39.8316	32.902	62.6198	77.6243	125.752	36.4066	35.8927	56.7142	39.8316	69.9582	69.9654	101.551	128.54	29.5253	44.317	57.626	57.1638	57.1379	54.8965	67.4935	69.9823	29.5253	44.317	57.626	57.1638	58.4917	41.5342	40.7335	51.6027
ILMN_2296950	APOBEC3F	apolipoprotein B mRNA editing enzyme, catalytic polypeptide-like 3F, transcript variant 2	50.15	74.7273	71.9768	68.2706	88.9791	103.546	131.061	130.93	50.15	74.7273	71.9768	68.2706	120.987	135.273	105.393	129.292	18.4776	44.3528	64.2026	61.6651	75.9212	73.6485	98.5109	127.937	18.4776	44.3528	64.2026	61.6651	63.8532	62.1629	72.6025	74.9638
ILMN_1702706	APOBEC3F	apolipoprotein B mRNA editing enzyme, catalytic polypeptide-like 3F, transcript variant 1	5	5	6.57311	5	5	10.1211	8.74781	6.59124	5	5	6.57311	5	5	5	9.16536	5	6.2268	5.51387	15.8984	7.51099	9.31221	14.4996	13.8688	5	6.2268	5.51387	15.8984	7.51099	5	5	10.9697	7.59811
ILMN_2232478	APOBEC3G	apolipoprotein B mRNA editing enzyme, catalytic polypeptide-like 3G	23.2039	16.3036	70.0107	52.5672	36.6828	43.616	30.1395	19.3717	23.2039	16.3036	70.0107	52.5672	68.26	38.5354	62.7582	53.4563	17.9748	23.8896	107.482	104.214	79.3838	53.8837	89.2655	40.4557	17.9748	23.8896	107.482	104.214	71.7786	79.0913	43.6823	63.8052
ILMN_1802106	APOBEC3G	apolipoprotein B mRNA editing enzyme, catalytic polypeptide-like 3G	20.4273	5	54.7127	44.2252	43.5028	27.2938	35.6692	30.3931	20.4273	5	54.7127	44.2252	70.7543	39.9589	37.7388	67.9425	14.6374	5	108.691	105.781	74.6855	65.2898	63.1579	54.0113	14.6374	5	108.691	105.781	70.3914	76.5951	45.0077	59.8743
ILMN_1664828	APOBEC3H	apolipoprotein B mRNA editing enzyme, catalytic polypeptide-like 3H	5	5	5	5	5	5	5	5	5	5	5	5	5	5	5	5	11.7795	5	5	5	5	5	5	5	11.7795	5	5	5	5	5	5	5
ILMN_1815425	APOBEC4	apolipoprotein B mRNA editing enzyme, catalytic polypeptide-like 4	5	5	5	5	5	5	5	5	5	5	5	5	5	5	5	5	5	5	5	5	5	5	5	7.05499	5	5	5	5	5	5	5	5
ILMN_1789007	APOC1	apolipoprotein C-I	360.709	300.407	465.404	556.294	462.378	216.697	148.613	71.6568	360.709	300.407	465.404	556.294	591.768	331.977	88.29	98.4556	151.923	188.953	344.447	934.264	887.581	576.412	372.432	188.914	151.923	188.953	344.447	934.264	763.617	578.005	425.835	244.274
ILMN_1802923	APOC2	apolipoprotein C-II	5	5	5.0352	5	7.76696	5	5	5	5	5	5.0352	5	5	5	5	5	5	5	5	5.77259	5	5	5	5	5	5	5	5.77259	5	5	5	5
ILMN_1722070	APOC3	apolipoprotein C-III	5	5	5	5	5	5	5	5.89217	5	5	5	5	5	5	5	5	5	5	5	5	5	5	5	5	5	5	5	5	5	5	5	7.48981
ILMN_1765605	APOC4	apolipoprotein C-IV	5	5	9.47532	5	5	5	5	5	5	5	9.47532	5	5.30286	6.60591	5	5	5	10.1415	5	5	5.928	5	8.93703	5	5	10.1415	5	5	5	5	6.14451	5
ILMN_1780170	APOD	apolipoprotein D	5	5	5	5	5	5	5	5	5	5	5	5	5	5	5	5	5	5	5	5	5	5	5	5	5	5	5	5	5	5	5	5
ILMN_1740938	APOE	apolipoprotein E	2107.71	1631.08	1223.96	1670.28	1889.22	1818.36	2365.39	2374.42	2107.71	1631.08	1223.96	1670.28	2199.91	2070.52	2079.36	2674.13	1862.27	1168.44	1479.61	2992.39	2526.62	1580.65	1235.38	1060.54	1862.27	1168.44	1479.61	2992.39	2947.43	2402.84	1851.3	1550.81
ILMN_1809311	APOF	apolipoprotein F	5	5	5	5	5	5	5	5	5	5	5	5	5	5	5	5	5	5	5	5	5	5	5	5	5	5	5	5	5	5	5	5
ILMN_1761511	APOH	apolipoprotein H	5	5	5	5	5	5	5	5	5	5	5	5	5	5	5	5	5	5	5	5	5	5	5	5	5	5	5	5	5	5	5	5
ILMN_1688631	APOL1	apolipoprotein L, 1, transcript variant 2	5	5	5	5	5	5	5	5	5	5	5	5	5	5	5	7.02031	5	5	5	5	5	5	5	5	5	5	5	5	5	5	5	5
ILMN_1761793	APOL1	apolipoprotein L, 1, transcript variant 2	5	5	5	5	5	5	5	5	5	5	5	5	5	5	5	5	5	5	5	5	5	5	5	5	5	5	5	5	5	5	5	5
ILMN_2325337	APOL2	apolipoprotein L, 2, transcript variant beta	9.21156	7.26841	7.46739	8.98767	5.9085	7.9374	5	5	9.21156	7.26841	7.46739	8.98767	7.43662	12.1917	9.66279	7.8864	5	6.48045	5	7.42694	13.6198	5	5	5.1157	5	6.48045	5	7.42694	9.24123	5	12.5094	25.471
ILMN_2325338	APOL2	apolipoprotein L, 2, transcript variant beta	9.38793	9.10979	12.2895	14.673	11.2837	5.50573	5.19054	6.02073	9.38793	9.10979	12.2895	14.673	25.2803	6.29569	6.62547	6.87484	5	5.60543	5.79456	5	5	5	5	5.64097	5	5.60543	5.79456	5	10.0426	5	5	8.66622
ILMN_1706582	APOL2	apolipoprotein L, 2, transcript variant alpha	5	5	5	5	5	5	5	5	5	5	5	5	5	5	5	5	5	5	5	5	5	5	5	5	5	5	5	5	5	5	5	5
ILMN_2248822	APOL2	apolipoprotein L, 2, transcript variant beta	5	5	5	5	5	5	5	5	5	5	5	5	5	5	5	5	5	5	5	5	5	5	5	5	5	5	5	5	5	5	5	5
ILMN_2283195	APOL3	apolipoprotein L, 3, transcript variant alpha/a	5	5	5	5	5	5	5	5	5	5	5	5	5	5	5	5	5	5	5	5	5	5	5	5	5	5	5	5	5	5	5	5
ILMN_2369144	APOL3	apolipoprotein L, 3, transcript variant beta/a	5	5	5	9.58568	5	5	8.3813	5	5	5	5	9.58568	5	7.72295	5	5	5	5	5	7.80896	5	5	5	5	5	5	5	7.80896	5	5	5	5
ILMN_1756862	APOL3	apolipoprotein L, 3, transcript variant beta/a	5	5	44.7627	14.5588	5	10.7891	5	5	5	5	44.7627	14.5588	5	27.9215	10.248	5	5	11.9959	51.9495	5	9.61089	5	5	5	5	11.9959	51.9495	5	15.2011	7.85374	5	11.0265
ILMN_1704682	APOL4	apolipoprotein L, 4, transcript variant b	5	5	5	5	5	5	5	5	5	5	5	5	5	5	5	5	5	5	5	5	5	5	5	5	5	5	5	5	5	5	5	5
ILMN_1779070	APOL4	apolipoprotein L, 4, transcript variant a	5	5	5	5	5	5	5	5	5	5	5	5	5.30523	5	5	5	5	5	15.4355	5.10077	5	5	5	5	5	5	15.4355	5.10077	5	5	5	5
ILMN_1676177	APOL5	apolipoprotein L, 5	5	5.03944	5	5	5	5	5	5	5	5.03944	5	5	5	5	7.30428	5	5	5	5	5	5	5	5	5	5	5	5	5	5	5	5	5
ILMN_1687201	APOL6	apolipoprotein L, 6	5.02123	5	5	5	5	7.73988	5	5	5.02123	5	5	5	6.39101	5	5	5	5	5	5	5	5	5	5	5	5	5	5	5	5	7.85067	5	5
ILMN_1723522	APOLD1	apolipoprotein L domain containing 1	5	5	5	9.44825	25.0865	16.7021	22.491	29.0945	5	5	5	9.44825	12.3159	33.0713	30.6298	22.1025	5	5	5	14.904	21.0282	36.5432	31.4763	37.4691	5	5	5	14.904	16.7025	34.389	30.3961	12.3148
ILMN_1731941	APOM	apolipoprotein M	33.1704	18.8041	14.2126	12.0213	39.6589	60.0612	38.6161	40.4908	33.1704	18.8041	14.2126	12.0213	34.0245	46.7575	35.8726	47.8861	44.2145	30.0914	26.9052	15.3998	162.147	126.191	64.2664	44.181	44.2145	30.0914	26.9052	15.3998	88.1611	146.531	155.14	74.3494
ILMN_1721623	APOO	apolipoprotein O	679.462	859.288	803.933	721.398	525.277	656.716	705.21	747.428	679.462	859.288	803.933	721.398	597.668	637.25	550.785	751.301	583.337	715.569	565.771	554.774	463.373	564.127	489.069	633.556	583.337	715.569	565.771	554.774	529.867	461.44	564.283	730.993
ILMN_1777483	APOOL	apolipoprotein O-like	49.6377	55.0212	42.4493	38.3924	26.3835	28.8373	25.8687	9.37007	49.6377	55.0212	42.4493	38.3924	28.5733	34.4707	17.1267	15.5452	42.4511	31.2507	46.7862	21.8422	32.5032	11.0677	7.99928	19.5214	42.4511	31.2507	46.7862	21.8422	31.8942	10.2791	20.653	17.4141
ILMN_2404063	APP	amyloid beta precursor protein, transcript variant 3	661.739	354.258	683.53	591.003	685.834	717.804	646.637	568.173	661.739	354.258	683.53	591.003	588.77	664.457	762.997	599.514	1046.76	581.285	1113.22	1028.88	992.905	690.178	818.589	947.064	1046.76	581.285	1113.22	1028.88	1055.51	911.732	918.136	747.173
ILMN_2404065	APP	amyloid beta precursor protein, transcript variant 3	568.511	327.527	506.221	375.137	499.834	426.565	522.393	473.765	568.511	327.527	506.221	375.137	526.278	483.918	475.156	497.852	1209.86	631.414	998.569	985.361	1015.41	741.197	886.716	976.902	1209.86	631.414	998.569	985.361	1048.93	849.55	1000.53	830.502
ILMN_1653283	APP	amyloid beta precursor protein, transcript variant 1	57.8727	49.8924	61.2581	38.5545	42.2982	40.4218	53.5452	47.0811	57.8727	49.8924	61.2581	38.5545	35.216	46.0947	74.5344	38.3605	97.7919	78.1105	116.842	75.9987	71.1835	52.8959	52.5489	48.8715	97.7919	78.1105	116.842	75.9987	83.8105	89.0789	72.3473	47.6669
ILMN_2149766	APPBP2	amyloid beta precursor protein binding protein 2	173.569	136.584	182.846	280.161	359.408	358.326	443.583	555.896	173.569	136.584	182.846	280.161	346.536	425.653	514.415	611.469	196.28	109.734	207.124	303.794	335.524	354.899	467.206	721.977	196.28	109.734	207.124	303.794	294.594	379.642	462.144	639.636
ILMN_1694875	APPBP2	amyloid beta precursor protein binding protein 2	8.08274	6.16458	11.6945	28.2338	20.5463	15.5696	14.5277	39.289	8.08274	6.16458	11.6945	28.2338	14.0368	21.6456	39.3826	30.448	19.4527	13.6809	9.70021	24.7576	20.6608	28.0046	37.0594	43.4525	19.4527	13.6809	9.70021	24.7576	17.1266	27.0544	26.0507	25.848
ILMN_1763730	APPL1	adaptor protein, phosphotyrosine interaction, PH domain and leucine zipper containing 1	133.186	159.802	149.956	120.103	106.898	120.6	127.331	117.262	133.186	159.802	149.956	120.103	146.249	121.167	115.911	98.1156	147.577	146.478	159.577	132.51	132.949	117.203	97.3797	94.5208	147.577	146.478	159.577	132.51	132.58	172.233	156.153	144.682
ILMN_1765076	APPL2	adaptor protein, phosphotyrosine interaction, PH domain and leucine zipper containing 2	130.725	139.876	245.671	246.081	314.135	254.933	242.035	271.625	130.725	139.876	245.671	246.081	340.665	324.396	382.83	316.06	122.202	87.8713	178.381	214.992	272.048	303.464	280.062	276.68	122.202	87.8713	178.381	214.992	220.723	234.394	232.791	186.837
ILMN_1686011	APRIN	androgen-induced proliferation inhibitor, transcript variant 2	5	5	5	5	5	5	5	5	5	5	5	5	5	5	5	5	5	5	5	5	5	5	5	5	5	5	5	5	5	5	5	5
ILMN_1722491	APRT	adenine phosphoribosyltransferase, transcript variant 1	789.481	678.262	730.074	625.826	461.014	450.246	363.479	298.226	789.481	678.262	730.074	625.826	492.15	352.524	284.197	298.689	754.831	574.213	484.495	379.123	290.703	248.603	288.88	210.368	754.831	574.213	484.495	379.123	374.12	337.913	240.787	253.818
ILMN_1726410	APRT	adenine phosphoribosyltransferase, transcript variant 1	423.149	370.746	334.871	333.882	219.592	219.574	153.407	117.474	423.149	370.746	334.871	333.882	211.545	202.576	111.143	114.656	445.729	404.966	312.409	303.372	172.917	151.223	171.599	131.621	445.729	404.966	312.409	303.372	223.539	184.103	142.673	140.043
ILMN_2260058	APTX	aprataxin, transcript variant 4	5	5	5	5	5	5	5	5	5	5	5	5	5	5	5	5	5	5	5	5	5	5	5	5	5	5	5	5	5	5	5	5
ILMN_1726752	APTX	aprataxin, transcript variant 5	259.56	344.476	246.317	240.642	220.125	233.08	209.383	223.695	259.56	344.476	246.317	240.642	212.978	246.368	227.189	214.937	212.242	386.998	240.491	253.888	233.891	252.705	223.881	220.516	212.242	386.998	240.491	253.888	230.513	244.921	211.767	205.913
ILMN_2317348	APTX	aprataxin, transcript variant 2	436.77	546.378	447.131	417.491	425.253	395.363	361.303	437.994	436.77	546.378	447.131	417.491	396.812	390.678	421.753	389.263	371.64	648.839	451.361	393.863	433.168	386.569	441.316	427.812	371.64	648.839	451.361	393.863	388.228	404.489	416.389	397.998
ILMN_1681103	AQP1	aquaporin 1	5	5	5	5	5	5	9.2482	40.405	5	5	5	5	5	7.18162	23.7064	49.7006	5	7.26607	5	5	5	5	5	8.1937	5	7.26607	5	5	5	5	5	5
ILMN_1776857	AQP1	aquaporin 1	6.00453	5.78733	6.95087	5	9.06118	13.8045	5	23.5851	6.00453	5.78733	6.95087	5	13.8526	7.77416	17.9768	21.0778	5	5	5	5	14.6119	7.80619	9.69843	6.25268	5	5	5	5	6.14577	5	5	5
ILMN_2090004	AQP10	aquaporin 10	5	5	5	5	5	28.3567	43.9261	101.745	5	5	5	5	5	5	31.7374	116.583	5	5	5	5	5	5	8.75087	108.108	5	5	5	5	5	5	7.15361	57.8801
ILMN_1762606	AQP11	aquaporin 11	36.0278	36.1455	38.3688	31.4136	43.2424	29.583	61.4496	101.935	36.0278	36.1455	38.3688	31.4136	57.9527	145.976	74.9535	93.6177	44.1537	17.3218	43.4667	31.6968	29.3371	30.5837	28.0628	31.3035	44.1537	17.3218	43.4667	31.6968	15.7444	13.6374	21.2983	24.0805
ILMN_1757036	AQP12A	aquaporin 12A	5	5	5	5	5	5	5	5	5	5	5	5	5	5	5	10.043	5	5	5	5	5	5	5	5	5	5	5	5	5	5	5	5
ILMN_3246595	AQP12B	aquaporin 12B	20.4035	32.0346	36.4273	53.1447	46.2699	36.7671	33.5584	31.4067	20.4035	32.0346	36.4273	53.1447	40.8629	31.7267	21.6706	14.967	9.8971	5	12.4498	20.8724	21.0447	25.5515	16.781	5.45989	9.8971	5	12.4498	20.8724	15.7404	12.3394	17.9652	10.0021
ILMN_1732149	AQP2	aquaporin 2	5	5	7.51389	5	5	5	5	5	5	5	7.51389	5	5	5	9.15167	5	5	5	5	5	5	5.39826	5	5	5	5	5	5	5	5	5.20782	5
ILMN_1651574	AQP3	aquaporin 3	5	5	5	5	5	7.13158	5	5	5	5	5	5	5	5	8.0134	6.2942	5	5	7.43469	7.98993	5	5	5	5	5	5	7.43469	7.98993	5	5	5	5
ILMN_1676649	AQP4	aquaporin 4, transcript variant a	5	5	5	5	5	5	5	5	5	5	5	5	5	5	5	11.8065	5	5	5	5	5	5	5	5	5	5	5	5	5	5	5	5
ILMN_1747683	AQP4	aquaporin 4, transcript variant a	5	5	5	5	5	8.34459	10.0757	15.5912	5	5	5	5	5	5	5	19.5233	5	5	5	5	5	5.39206	5.20925	5	5	5	5	5	7.8529	5.75944	5	5
ILMN_1807036	AQP5	aquaporin 5	5	5	5	5	5	5	5	9.29053	5	5	5	5	5	5	5	5	5	5	5	5	5	5	5	5	5	5	5	5	5	5	5	5
ILMN_1666519	AQP6	aquaporin 6, kidney specific, transcript variant 2	5	5	5	5	5	5	5	5	5	5	5	5	5	5	5	5	5	5	5	5	5	5	5	5	5	5	5	5	5	5	5	5
ILMN_1786381	AQP6	aquaporin 6, kidney specific	5	5	5	5	5	5	5	5	5	5	5	5	5	5	5	5	5	5	5	5	5	5	5	5	5	5	5	5	5	5	5	5
ILMN_1738494	AQP7	aquaporin 7	5	5	5	5	5	5	5	5	5	5	5	5	5	5	6.77943	5	5	5	5	5	5	5	5	5	5	5	5	5	5	5	5	5
ILMN_3245829	AQP7P1	aquaporin 7 pseudogene 1, non-coding RNA.	14.5274	20.9851	6.23154	5	5	7.27108	15.8848	17.1033	14.5274	20.9851	6.23154	5	13.044	5	5.70723	18.7009	10.2658	5	12.8257	7.7191	12.0977	14.064	14.5923	5	10.2658	5	12.8257	7.7191	8.3558	5	18.3717	5
ILMN_1751586	AQP7P2	PREDICTED: aquaporin 7 pseudogene 2, transcript variant 1, misc RNA.	13.2637	5	5	5	5	5	5	5	13.2637	5	5	5	5	5	5.9666	14.9383	5	5	5	5	5	5	5	5	5	5	5	5	6.80627	5.16655	6.5604	5
ILMN_1672057	AQP7P2	aquaporin 7 pseudogene 2, non-coding RNA.	5	5	5	5	5	5	5	5	5	5	5	5	5	5	5	5	5	5	5	5	5	5	5	5	5	5	5	5	5	5	5	5
ILMN_1765610	AQP7P2	PREDICTED: aquaporin 7 pseudogene 2, transcript variant 4, misc RNA.	5	5	5	5	5	5	5	5	5	5	5	5	5	5	5	5	5	5	5	5	5	5	5	5	5	5	5	5	5	5	5	5
ILMN_2053902	AQP7P2	aquaporin 7 pseudogene 2, non-coding RNA.	5	5	8.64768	6.26497	5	5	5	5	5	5	8.64768	6.26497	5	5	5	5	5	5	5	7.26012	5	5	5	5	5	5	5	7.26012	5	5	5	5
ILMN_3251648	AQP7P2	aquaporin 7 pseudogene 2, non-coding RNA.	10.9025	5	6.15614	5	10.7409	5	15.0394	5	10.9025	5	6.15614	5	5.12758	15.3503	5	5	14.7803	5	14.4461	5	5	5	5.51172	6.1204	14.7803	5	14.4461	5	6.06414	9.56822	9.03669	7.87879
ILMN_1713462	AQP8	aquaporin 8	5	5	5	8.81942	5	5	7.78471	27.1647	5	5	5	8.81942	5	5	5	19.3138	5	5	5	5	5	5	5	5	5	5	5	5	5	5	5	11.1082
ILMN_1715068	AQP9	aquaporin 9	5	5	5	5	5	5	5	5	5	5	5	5	5	5	5	5	5	5	5	5	5	5	5	5	5	5	5	5	5	5	5	5
ILMN_1717154	AQR	aquarius homolog	227.839	234.006	214.149	193.484	175.205	169.459	162.095	125.054	227.839	234.006	214.149	193.484	196.417	152.711	171.475	142.682	275.054	299.356	276.927	221.538	229.99	198.941	189.157	190.902	275.054	299.356	276.927	221.538	224.82	215.959	169.07	142.673
ILMN_2177460	AQR	aquarius homolog	34.1333	21.2507	26.745	18.6021	17.7777	21.2172	20.3267	32.9679	34.1333	21.2507	26.745	18.6021	20.5316	27.2922	20.3952	29.3706	53.9172	64.7115	62.2426	54.1058	46.818	48.5949	32.1284	64.6088	53.9172	64.7115	62.2426	54.1058	31.0846	43.6774	37.0889	51.7217
ILMN_1659572	AR	androgen receptor, transcript variant 1	5	5	5	5.79375	5	5	5	5	5	5	5	5.79375	5	5	5	5	5	5	5	5	5	5	5	5	5	5	5	5	5	5	5	5
ILMN_1792540	AR	androgen receptor, transcript variant 2	5	5	5	5	5	5	5	5	5	5	5	5	5	5	5	5	5	5	5	5	5	5	5	5	5	5	5	5	5	5	5	5
ILMN_1767351	AR	androgen receptor, transcript variant 2	24.1371	35.8202	18.6855	17.6808	8.16562	10.3182	10.5242	5	24.1371	35.8202	18.6855	17.6808	8.22169	11.083	8.48693	5	35.3172	8.71996	9.93549	5	18.8236	18.001	6.99662	5	35.3172	8.71996	9.93549	5	20.3151	5	5	5
ILMN_1658883	ARAF	v-raf murine sarcoma 3611 viral oncogene homolog	381.544	421.982	416.695	478.418	484.631	649.911	611.527	548.81	381.544	421.982	416.695	478.418	490.411	491.237	849.848	653.564	258.982	253.319	287.315	273.879	275.784	309.016	350.188	342.279	258.982	253.319	287.315	273.879	293.179	256.161	308.529	329.169
ILMN_3269719	ARAP1	ArfGAP with RhoGAP domain, ankyrin repeat and PH domain 1, transcript variant 3	38.5954	39.1069	33.9417	39.8092	21.5261	22.9458	39.8538	37.0359	38.5954	39.1069	33.9417	39.8092	26.9793	14.0162	21.3125	34.1974	40.8529	52.2899	55.3304	40.6364	32.9663	34.782	42.8673	75.1894	40.8529	52.2899	55.3304	40.6364	48.3922	44.248	72.4146	70.8705
ILMN_3244434	ARAP2	ArfGAP with RhoGAP domain, ankyrin repeat and PH domain 2	8.55701	6.15849	5	12.3516	5	7.38761	5	6.22557	8.55701	6.15849	5	12.3516	5.30742	5	5	11.2192	5	5	5	13.1689	5	27.2637	7.9357	5.05977	5	5	5	13.1689	5	7.05706	5	16.3939
ILMN_1767541	ARAP2	ArfGAP with RhoGAP domain, ankyrin repeat and PH domain 2	5	5	5	5	5	5	5	5	5	5	5	5	5	5	5	5	5	5	5	5	5	5	5	5	5	5	5	5	5	5	5	5
ILMN_3240997	ARAP3	ArfGAP with RhoGAP domain, ankyrin repeat and PH domain 3	180.278	133.864	93.1535	54.1701	51.0268	18.5551	34.8533	44.7691	180.278	133.864	93.1535	54.1701	61.3557	40.8993	43.3223	70.7263	193.712	103.034	126.711	75.008	68.8096	57.966	89.829	91.4536	193.712	103.034	126.711	75.008	71.2072	84.177	93.7738	72.4106
ILMN_1812618	ARAP3	ArfGAP with RhoGAP domain, ankyrin repeat and PH domain 3	435.071	316.076	272.196	187.379	150.729	92.3893	98.3783	137.004	435.071	316.076	272.196	187.379	160.354	119.332	162.592	204.414	576.933	320.757	455.299	260.58	286.334	247.234	338.028	353.625	576.933	320.757	455.299	260.58	316.092	335.388	337.75	324.049
ILMN_1711120	ARC	activity-regulated cytoskeleton-associated protein	5	6.86672	5	5	5	5	5	5	5	6.86672	5	5	6.39769	5	5	5	9.37347	5	5	5	5	5	5	5	9.37347	5	5	5	5	5	5	5
ILMN_1699703	ARCN1	archain 1	621.547	677.608	705.003	683.47	661.914	665.23	801.033	737.221	621.547	677.608	705.003	683.47	662.917	710.643	686.934	796.738	865.299	745.815	789.153	657.989	726.346	671.687	669.907	756.582	865.299	745.815	789.153	657.989	757.029	650.668	772.118	750.583
ILMN_1721977	ARD1A	ARD1 homolog A, N-acetyltransferase	337.339	432.251	299.45	332.219	291.253	293.399	348.39	285.577	337.339	432.251	299.45	332.219	336.722	251.375	231.401	290.562	256.589	400.248	299.032	249.375	189.242	205.647	231.219	212.297	256.589	400.248	299.032	249.375	219.893	221.846	215.084	234.622
ILMN_3236351	ARD1B	ARD1 homolog B	5	5	5	5	5	5	5	5	5	5	5	5	5	5	5	5.94762	5	5	5	5.03072	5	5	5	5	5	5	5	5.03072	5	5	5	5
ILMN_1804421	AREG	amphiregulin	5	5	5	5	5	5	5	7.15741	5	5	5	5	5	5	5	5	5	5	5	5	5	5	5	5	5	5	5	5	5	5	5	5
ILMN_3236613	AREGB	PREDICTED: amphiregulin B	5	5	5	5	5	5	5	5	5	5	5	5	5	5	5	5	5	5	5	5	5	5	5	5	5	5	5	5	5	5	5	5
ILMN_1802203	ARF1	ADP-ribosylation factor 1, transcript variant 1	1519.33	1798.25	1730.71	1667.89	1551.25	1806.71	2032.26	2133.91	1519.33	1798.25	1730.71	1667.89	1659.82	1459.72	1968.04	2125.59	1219.14	1400	1434.79	1446.09	1537.4	1379.18	1957.22	1899.28	1219.14	1400	1434.79	1446.09	1647.25	1862.6	1912.75	2083.14
ILMN_1661458	ARF1	ADP-ribosylation factor 1, transcript variant 3	6.32364	5	8.47736	10.0479	5	5	5.36611	5.22618	6.32364	5	8.47736	10.0479	8.66249	5	5	5	5	9.39603	10.8141	10.1368	5	15.586	19.2311	10.29	5	9.39603	10.8141	10.1368	8.60924	15.4077	7.45793	7.49545
ILMN_2330948	ARF1	ADP-ribosylation factor 1, transcript variant 2	146.378	172.043	178.966	142.691	119.241	128.491	166.965	174.36	146.378	172.043	178.966	142.691	124.891	146.183	148.014	161.98	93.6895	137.224	101.786	100.5	117.09	95.0694	134.916	138.732	93.6895	137.224	101.786	100.5	133.711	131.823	155.444	147.29
ILMN_1682938	ARF3	ADP-ribosylation factor 3	261.854	360.844	292.659	333.043	313.821	285.63	201.546	212.634	261.854	360.844	292.659	333.043	271.916	298.176	166.222	127.06	255.018	332.272	288.833	172.658	200.301	177.361	188.536	218.327	255.018	332.272	288.833	172.658	253.224	189.947	252.42	161.623
ILMN_1723884	ARF4	ADP-ribosylation factor 4	341.207	287.544	217.644	242.42	240.263	346.75	285.205	320.714	341.207	287.544	217.644	242.42	250.066	303.058	423.38	292.245	324	389.803	257.273	320.2	286.793	247.937	254.284	275.03	324	389.803	257.273	320.2	307.498	269.268	308.233	300.113
ILMN_1719518	ARF4	ADP-ribosylation factor 4	1900.28	1760.28	1406.92	1629.12	1376.49	2180.59	2218.81	2753.61	1900.28	1760.28	1406.92	1629.12	1733.12	2218.92	2531.66	1998.49	1396.21	1647.13	1359.38	1574.89	1677.04	1505.28	1571.39	1748.93	1396.21	1647.13	1359.38	1574.89	1532.31	1729.87	1697.28	2043.99
ILMN_1752340	ARF5	ADP-ribosylation factor 5	670.382	556.54	642.598	738.882	746.692	725.98	660.803	651.437	670.382	556.54	642.598	738.882	865.486	782.065	711.742	711.356	495.004	405.337	585.785	648.373	596.669	592.484	701.965	673.14	495.004	405.337	585.785	648.373	658.32	565.558	545.333	539.052
ILMN_1764297	ARF6	ADP-ribosylation factor 6	10.4017	5	5	5	5	7.65912	5	6.65804	10.4017	5	5	5	11.2354	8.14641	5	8.55778	11.2117	10.2699	8.72674	6.67819	10.4467	8.60992	5.81338	10.0506	11.2117	10.2699	8.72674	6.67819	5.63106	14.863	8.20057	5
ILMN_1675709	ARFGAP1	ADP-ribosylation factor GTPase activating protein 1, transcript variant 1	140.771	159.922	136.556	139.681	157.095	126.933	147.59	152.859	140.771	159.922	136.556	139.681	148.733	157.04	147.339	166.189	121.514	188.52	141.756	133.513	114.84	99.7182	127.041	119.669	121.514	188.52	141.756	133.513	125.188	141.663	119.983	137.605
ILMN_2406873	ARFGAP1	ADP-ribosylation factor GTPase activating protein 1, transcript variant 2	20.8299	24.5001	18.2517	14.2541	15.9515	11.7898	15.9025	16.5483	20.8299	24.5001	18.2517	14.2541	5.89182	11.3751	16.4165	9.12483	23.0784	37.9393	23.043	20.0417	5.91688	5	9.19028	14.5753	23.0784	37.9393	23.043	20.0417	7.67456	11.2299	5.70298	16.6043
ILMN_1769250	ARFGAP2	ADP-ribosylation factor GTPase activating protein 2	150.329	167.855	188.127	189.1	216.166	217.98	235.84	243.989	150.329	167.855	188.127	189.1	225.106	187.626	274.211	214.682	96.1856	137.071	154.179	140.849	149.13	173.703	179.537	154.618	96.1856	137.071	154.179	140.849	168.053	159.111	149.711	154.01
ILMN_1731287	ARFGAP3	ADP-ribosylation factor GTPase activating protein 3	126.194	106.379	141.387	173	200.994	181.705	160.866	160.318	126.194	106.379	141.387	173	211.283	192.472	173.876	174.022	199.139	101.108	230.579	214.566	257.455	247.769	274.167	233.773	199.139	101.108	230.579	214.566	238.39	219.257	170.814	203.19
ILMN_2227800	ARFGAP3	ADP-ribosylation factor GTPase activating protein 3	5	5	5	5	5	5	5	5	5	5	5	5	5	5	5	5	5	5	5	5	5	5	5	5	5	5	5	5	5	5	5	5
ILMN_1728471	ARFGEF1	ADP-ribosylation factor guanine nucleotide-exchange factor 1(brefeldin A-inhibited)	297.655	336.154	333.4	317.915	336.097	279.036	289.464	246.228	297.655	336.154	333.4	317.915	295.474	280.229	266.801	234.658	718.92	478.594	520.805	445.196	489.017	469.768	347.172	399.384	718.92	478.594	520.805	445.196	418.589	410.677	507.543	469.25
ILMN_2221408	ARFGEF1	ADP-ribosylation factor guanine nucleotide-exchange factor 1(brefeldin A-inhibited)	80.1333	75.2509	42.6131	46.5324	57.6816	49.5196	40.4154	39.1539	80.1333	75.2509	42.6131	46.5324	38.915	63.6665	50.3869	34.9885	183.639	140.956	143.399	130.864	132.947	114.17	109.801	121.492	183.639	140.956	143.399	130.864	82.8402	100.763	116	121.958
ILMN_1789990	ARFGEF2	ADP-ribosylation factor guanine nucleotide-exchange factor 2	30.1748	37.8509	14.8047	5.0128	14.7231	16.1612	17.3075	12.5546	30.1748	37.8509	14.8047	5.0128	7.1032	6.71618	16.3415	8.07723	45.4503	48.3809	46.8087	19.2106	18.0869	9.68793	9.26816	9.31229	45.4503	48.3809	46.8087	19.2106	16.0007	6.52263	6.26703	11.9117
ILMN_2403906	ARFIP1	ADP-ribosylation factor interacting protein 1, transcript variant 2	250.033	282.53	155.407	209.021	212.533	168.265	204.368	167.484	250.033	282.53	155.407	209.021	197.596	251.453	194.715	171.396	285.112	392.674	353.831	263.644	300.976	262.653	234.741	275.663	285.112	392.674	353.831	263.644	275.656	238.376	256.452	270.167
ILMN_2403911	ARFIP1	ADP-ribosylation factor interacting protein 1, transcript variant 2	5	5	5	9.40678	11.3645	5	5	8.32659	5	5	5	9.40678	6.8432	5	5	5	8.39106	7.13955	13.1601	5	5	7.92899	16.8906	9.54306	8.39106	7.13955	13.1601	5	16.3587	10.5253	6.68377	6.90426
ILMN_1768399	ARFIP1	ADP-ribosylation factor interacting protein 1, transcript variant 1	19.9622	7.12278	16.32	14.5911	19.6796	5.49584	14.6386	16.5715	19.9622	7.12278	16.32	14.5911	9.24116	11.9401	6.75423	7.88612	11.8333	20.7391	16.1411	14.9118	20.6611	16.2455	16.3426	5	11.8333	20.7391	16.1411	14.9118	14.7169	6.68256	6.90516	6.32209
ILMN_1750690	ARFIP2	ADP-ribosylation factor interacting protein 2	15.7782	5.17447	8.71451	5	5	9.59583	8.19038	9.77418	15.7782	5.17447	8.71451	5	9.43106	6.2269	6.59306	7.9818	5	5	5.19254	5	7.39139	8.23816	5.53164	10.1365	5	5	5.19254	5	5.00232	5.50049	5.64121	5
ILMN_1703989	ARFRP1	ADP-ribosylation factor related protein 1	9.79472	5	5	5	5	14.4864	8.16596	14.1358	9.79472	5	5	5	5	10.8748	5	5	5	5	5	5	5	10.2103	5	5	5	5	5	5	5	5	5	8.44481
ILMN_1812281	ARG1	arginase, liver	5	5	5	5	5	5	11.4917	5	5	5	5	5	5	5	9.8251	5	5	5	5	5	5	5	7.95444	5	5	5	5	5	5	5	5	5
ILMN_1800898	ARG2	arginase, type II, nuclear gene encoding mitochondrial protein	214.48	64.1505	118.378	73.1684	98.9576	85.4413	72.5519	65.1105	214.48	64.1505	118.378	73.1684	53.6611	61.8146	47.378	55.8013	223.092	100.212	197.799	76.7345	89.9608	102.034	52.1905	23.764	223.092	100.212	197.799	76.7345	75.9034	71.8834	40.8607	38.4866
ILMN_1707529	ARG99	ARG99 protein, transcript variant 1	5	5.6016	5	5	5	5.74873	5	5	5	5.6016	5	5	8.14062	5	5	5	5	5	5	5	6.74796	5	5	5	5	5	5	5	10.0954	9.75079	5	5
ILMN_1716068	ARGFX	arginine-fifty homeobox	5	5	5	5	5	5	5	5	5	5	5	5	5	5	5	5	5	5	5	5	5	5	5	5	5	5	5	5	5	5	5	5
ILMN_1814353	ARGFXP2	arginine-fifty homeobox pseudogene 2, non-coding RNA.	5	5	5	5	5	5	5	5	5	5	5	5	5	5	5	5	5	5	5	5	5	5	5	5	5	5	5	5	6.55159	5	5	5
ILMN_2095571	ARGFXP2	arginine-fifty homeobox pseudogene 2, non-coding RNA.	5	5	5	5	5	5	5	5	5	5	5	5	5	5	5	5	5	5	5	5	5	5	5	5	5	5	5	5	5	5	5	5
ILMN_1788468	ARGLU1	arginine and glutamate rich 1	1343.5	1311.7	1335.59	1417.76	1485.3	1358.46	1309.91	1417.55	1343.5	1311.7	1335.59	1417.76	1471.2	1514.36	1418.85	1443.73	1798.13	1412.82	1702.67	2077.98	1741.16	1561.18	1837.39	1902.34	1798.13	1412.82	1702.67	2077.98	1652.87	1505.57	1507.18	1568.44
ILMN_1732060	ARHGAP1	Rho GTPase activating protein 1	480.262	515.742	546.936	561.124	598.475	855.008	1027.45	1434.29	480.262	515.742	546.936	561.124	580.208	681.964	926.45	1138.11	339.989	448.483	433.992	405.426	318.531	286.546	290.595	509.327	339.989	448.483	433.992	405.426	350.401	418.468	580.109	746.302
ILMN_1736112	ARHGAP10	Rho GTPase activating protein 10	24.5047	63.3181	41.2223	46.6443	49.0092	49.4719	44.8427	36.8815	24.5047	63.3181	41.2223	46.6443	58.4464	64.3068	67.3521	55.6441	31.8081	87.7728	50.2611	42.3313	54.1595	55.1813	45.9079	23.259	31.8081	87.7728	50.2611	42.3313	49.8805	40.395	26.5487	45.7046
ILMN_1673815	ARHGAP11A	Rho GTPase activating protein 11A, transcript variant 2	5	5	5	5	5.38353	5	5	5	5	5	5	5	5	5	5	5	5	5	5	5	5	5	5	5	5	5	5	5	5	5	5	5
ILMN_1744830	ARHGAP11A	Rho GTPase activating protein 11A, transcript variant 1	37.089	32.7512	35.7837	22.8061	24.1702	5	5.10775	8.63119	37.089	32.7512	35.7837	22.8061	6.74734	6.62753	14.1403	6.64468	35.3486	35.2419	32.2645	23.4381	22.8595	23.8699	10.0282	5	35.3486	35.2419	32.2645	23.4381	17.5611	20.4377	11.373	5
ILMN_2395913	ARHGAP11A	Rho GTPase activating protein 11A, transcript variant 2	5	9.18722	14.2233	11.4698	5	5	5	12.5714	5	9.18722	14.2233	11.4698	5	7.86859	5	5	12.4621	8.72217	5	8.23386	13.3255	7.62046	10.4507	7.93707	12.4621	8.72217	5	8.23386	5.18784	5.65735	8.73329	9.93329
ILMN_2215881	ARHGAP11B	Rho GTPase activating protein 11B XM_931045 XM_931050	41.3292	16.178	23.6968	20.9196	15.6205	12.1725	11.8991	11.2655	41.3292	16.178	23.6968	20.9196	18.8389	6.22094	11.4727	9.09767	29.9157	19.9096	28.8775	8.43186	12.0505	20.8759	10.6994	5	29.9157	19.9096	28.8775	8.43186	13.9058	13.4845	9.73343	5
ILMN_2101810	ARHGAP12	Rho GTPase activating protein 12	42.0995	56.7725	32.7194	34.7809	28.8421	30.8186	27.0215	21.8699	42.0995	56.7725	32.7194	34.7809	26.8276	37.6826	28.3422	34.8466	45.9409	33.2272	44.2369	39.6509	28.5334	36.0233	31.2065	30.6943	45.9409	33.2272	44.2369	39.6509	27.6253	35.8564	31.6836	37.3006
ILMN_1753500	ARHGAP12	Rho GTPase activating protein 12	126.541	199.696	155.625	170.504	173.248	135.818	123.749	158.917	126.541	199.696	155.625	170.504	148.379	177.412	135.197	155.821	225.391	210.643	218.1	221.506	215.928	184.706	164.516	174.96	225.391	210.643	218.1	221.506	190.511	170.199	183.814	207.176
ILMN_2208413	ARHGAP15	Rho GTPase activating protein 15	5	5	18.9312	16.33	5	16.4348	7.78931	12.9506	5	5	18.9312	16.33	14.2735	12.2223	14.2165	5	12.3347	5.95877	8.70904	13.9775	14.3351	10.8844	8.32667	5	12.3347	5.95877	8.70904	13.9775	15.7198	7.91153	17.6768	22.5167
ILMN_1756693	ARHGAP17	Rho GTPase activating protein 17, transcript variant 1	5.67015	9.01521	5	5	5	5	5	5	5.67015	9.01521	5	5	5	5.05798	5	5	5	5.22398	7.24752	5	5	5	5	5.17763	5	5.22398	7.24752	5	5	5	5	5
ILMN_1718610	ARHGAP17	Rho GTPase activating protein 17, transcript variant 2	605.923	545.432	613.888	597.574	569.963	543.944	503.413	555.905	605.923	545.432	613.888	597.574	597.091	551.679	643.094	503.503	585.474	597.511	667.727	671.443	637.221	652.08	686.034	652.002	585.474	597.511	667.727	671.443	618.731	522.787	549.434	639.879
ILMN_2398847	ARHGAP17	Rho GTPase activating protein 17, transcript variant 2	47.9344	43.5853	39.6757	52.5031	41.7819	30.9084	44.8102	41.8368	47.9344	43.5853	39.6757	52.5031	61.3584	53.0562	38.0784	30.5912	51.1441	79.0006	67.1285	63.6784	43.085	60.4641	56.6968	55.6972	51.1441	79.0006	67.1285	63.6784	54.9075	52.5647	40.3651	50.6992
ILMN_1791186	ARHGAP18	Rho GTPase activating protein 18	18.1125	5	5	5.30579	5	27.0593	5	5	18.1125	5	5	5.30579	5	7.13778	5	5	15.7216	16.1938	5	9.63671	14.136	15.7227	6.79226	29.2581	15.7216	16.1938	5	9.63671	30.5864	39.1481	49.4085	6.19815
ILMN_1688953	ARHGAP19	Rho GTPase activating protein 19	267.948	290.405	389.674	305.734	299.857	223.227	199.284	166.56	267.948	290.405	389.674	305.734	209.272	251.631	195.475	196.616	695.494	392.932	600.909	511.365	579.35	677.302	501.76	356.378	695.494	392.932	600.909	511.365	538.384	549.81	440.205	232.136
ILMN_1782761	ARHGAP20	Rho GTPase activating protein 20	5.28625	5	5	7.3028	5	13.3993	27.5915	10.7068	5.28625	5	5	7.3028	18.709	21.2245	21.6159	20.5051	5	5	10.0868	5	12.9991	9.10463	6.30008	9.56064	5	5	10.0868	5	23.6747	10.133	8.13787	5
ILMN_1811592	ARHGAP21	Rho GTPase activating protein 21	361.231	376.396	382.656	421.898	392.94	424.584	535.633	562.589	361.231	376.396	382.656	421.898	345.361	492.965	525.987	563.086	389.343	376.795	516.645	521.676	543.994	645.995	630.049	654.179	389.343	376.795	516.645	521.676	400.051	497.695	484.009	500.821
ILMN_1676361	ARHGAP22	Rho GTPase activating protein 22	151.564	82.3417	29.0176	13.5983	34.9792	62.7169	77.9172	86.1659	151.564	82.3417	29.0176	13.5983	14.7635	28.2142	94.961	136.879	66.492	117.097	12.8494	31.1085	12.1824	25.7457	15.7391	11.3	66.492	117.097	12.8494	31.1085	5	19.1956	12.2237	10.1488
ILMN_1673224	ARHGAP23	PREDICTED: Rho GTPase activating protein 23, transcript variant 3	5	5	5	5	5	5	5	5	5	5	5	5	5	5	5	5	5	5	5	5	5	5	5	5	5	5	5	5	5	5	5	5
ILMN_1672742	ARHGAP23	PREDICTED: Rho GTPase activating protein 23, transcript variant 1	5	5	5	5	5	5	5	5	5	5	5	5	6.7696	5	5	5	5	5.46695	5	5	5	5	5	5	5	5.46695	5	5	5	5	5	5
ILMN_1764571	ARHGAP23	PREDICTED: Rho GTPase activating protein 23, transcript variant 1	198.989	182.89	127.624	113.856	76.6351	133.56	289.008	302.967	198.989	182.89	127.624	113.856	119.786	167.096	295.162	297.622	176.203	146.944	104.53	84.4623	113.333	85.1394	128.992	126.216	176.203	146.944	104.53	84.4623	179.724	191.29	141.441	155.344
ILMN_1775441	ARHGAP24	Rho GTPase activating protein 24, transcript variant 2	9.6779	18.4244	17.9976	5	5	5	5	5	9.6779	18.4244	17.9976	5	12.6891	5.81166	5	12.412	5	5	22.4503	49.6175	24.0506	5	5	5	5	5	22.4503	49.6175	14.8505	31.1139	65.9762	34.7061
ILMN_1765876	ARHGAP24	Rho GTPase activating protein 24, transcript variant 1	5	5	5	5	5.36059	6.16878	9.99372	9.04054	5	5	5	5	21.0826	15.7695	11.4744	21.668	5	5	5	13.6388	5	5	8.05479	5	5	5	5	13.6388	7.78393	5.31848	5	5
ILMN_1801833	ARHGAP24	Rho GTPase activating protein 24, transcript variant 2	38.6488	71.6897	123.007	37.3561	28.2407	37.1325	27.4317	36.8879	38.6488	71.6897	123.007	37.3561	29.7946	41.6008	47.496	59.1506	6.23952	5	159.058	213.467	99.758	50.0971	42.1331	55.1402	6.23952	5	159.058	213.467	134.129	251.796	283.189	184.182
ILMN_2352633	ARHGAP24	Rho GTPase activating protein 24, transcript variant 3	5	9.09922	5.82015	5	9.22185	5	11.8542	10.6798	5	9.09922	5.82015	5	5	5.90425	5.17991	5.94982	5	5	22.5199	42.2456	22.6926	13.8295	5.77823	5.66014	5	5	22.5199	42.2456	20.7726	43.0497	64.9643	22.5381
ILMN_1661971	ARHGAP25	Rho GTPase activating protein 25, transcript variant 2	5	5	9.23745	5	5	5	5	5	5	5	9.23745	5	5	5	5	9.37879	5	5	11.21	5	5	5	9.29612	5	5	5	11.21	5	5	5	6.16324	5
ILMN_1658853	ARHGAP25	Rho GTPase activating protein 25, transcript variant 1	5	5	5	5	5	5	5	5	5	5	5	5	5	5	5	5	5	9.22894	5	5	5	5.06713	5	5	5	9.22894	5	5	5	5	5	5
ILMN_1777998	ARHGAP25	Rho GTPase activating protein 25, transcript variant 2	7.77445	8.60366	16.0683	11.7627	9.17818	24.9197	7.62136	8.8515	7.77445	8.60366	16.0683	11.7627	7.49943	10.5018	5	5	13.3003	5	12.4731	19.0805	16.5235	9.84122	8.03289	12.2587	13.3003	5	12.4731	19.0805	5.9894	13.0174	25.3725	11.2383
ILMN_1711490	ARHGAP26	Rho GTPase activating protein 26	13.3414	5	5	5	5	6.64666	5	7.98743	13.3414	5	5	5	5	5	5	7.94352	5	5	5	5	5	5	5	5	5	5	5	5	5	5	5	5.44316
ILMN_2103362	ARHGAP27	Rho GTPase activating protein 27	11.6821	9.02496	5	5	5	5	9.36942	5	11.6821	9.02496	5	5	5	5	5	5	14.6559	7.40256	5	5.78952	5	5	5	6.15428	14.6559	7.40256	5	5.78952	7.71117	5	5	5
ILMN_1731178	ARHGAP28	Rho GTPase activating protein 28, transcript variant 2	7.84662	5	5	5	11.4216	5	5	5	7.84662	5	5	5	9.64089	5.7329	5	5	14.2529	5.88947	5	57.8495	23.3578	8.83364	5	5.11007	14.2529	5.88947	5	57.8495	44.5432	31.7199	5.6128	5
ILMN_1797753	ARHGAP28	Rho GTPase activating protein 28, transcript variant 2	11.4986	5	5	17.3685	5	5	12.6784	5.33934	11.4986	5	5	17.3685	21.3514	7.12548	5	5	6.65973	5	5	41.9818	23.1706	12.9039	7.93084	5	6.65973	5	5	41.9818	59.7874	21.9393	6.48863	5
ILMN_2290204	ARHGAP28	Rho GTPase activating protein 28, transcript variant 1	40.9168	7.42916	46.2346	133.757	117.44	59.3547	64.0414	98.5774	40.9168	7.42916	46.2346	133.757	169.462	136.387	111.802	76.2699	11.9244	37.3318	32.9057	228.09	278.138	197.535	144.431	181.765	11.9244	37.3318	32.9057	228.09	217.645	173.261	123.514	87.611
ILMN_1796772	ARHGAP28	Rho GTPase activating protein 28, transcript variant 1	54.3237	36.4026	41.4632	155.002	121.341	65.9742	62.707	116.553	54.3237	36.4026	41.4632	155.002	154.184	169.01	99.658	76.6141	31.1338	51.5793	35.2424	221.444	279.807	245.186	172.182	194.386	31.1338	51.5793	35.2424	221.444	257.92	168.533	154.164	129.324
ILMN_1751474	ARHGAP29	Rho GTPase activating protein 29	5	5	5	5	5	5	5	5	5	5	5	5	5	5	5	5	5	5	5	5	5	5	5	5	5	5	5	5	5	5	5	5
ILMN_1750805	ARHGAP30	Rho GTPase activating protein 30, transcript variant 1	5	5	5	5	5	5	5	5	5	5	5	5	5	5	5	5	5	5	5	5	5	5	5	5	5	5	5	5	5	5	5	5
ILMN_1751164	ARHGAP30	Rho GTPase activating protein 30, transcript variant 1	5	5	5	5	5	5	5	5	5	5	5	5	6.41988	5	5	5	5	5	5	5	5	5	5	5	5	5	5	5	5	5	5	5
ILMN_2408851	ARHGAP30	Rho GTPase activating protein 30, transcript variant 2	5	11.4095	5	5	5	5	5	8.23016	5	11.4095	5	5	5	5.62507	5	5	5	19.0046	10.243	28.3955	9.13833	5	5.44295	5	5	19.0046	10.243	28.3955	5	5	5	5.7708
ILMN_1770824	ARHGAP4	Rho GTPase activating protein 4	28.092	8.52346	24.243	23.7778	37.6457	19.7404	21.0382	34.9816	28.092	8.52346	24.243	23.7778	38.0186	33.3134	44.8937	32.8848	114.532	104.971	118.021	131.449	67.6921	74.216	81.6154	76.5352	114.532	104.971	118.021	131.449	82.3156	68.0348	90.0984	125.692
ILMN_2322747	ARHGAP5	Rho GTPase activating protein 5, transcript variant 2	7.99669	5.67374	8.28067	9.88039	5	5	12.7767	13.1937	7.99669	5.67374	8.28067	9.88039	12.3991	9.2467	5	8.37373	7.76692	7.63591	17.0194	11.4651	7.51905	8.4638	11.2999	19.0573	7.76692	7.63591	17.0194	11.4651	5	5	7.8009	8.22241
ILMN_1732641	ARHGAP6	Rho GTPase activating protein 6, transcript variant 2	5	5.66787	15.2349	5	7.17385	5	5	5	5	5.66787	15.2349	5	5	5	5	5	5	9.74835	5	6.03353	5	5	6.82903	5	5	9.74835	5	6.03353	5	5	5	5
ILMN_1806655	ARHGAP6	Rho GTPase activating protein 6, transcript variant 4	5	5	5	5.36466	5	5	5	5	5	5	5	5.36466	5	5	5	5	5	5	5	5	5	5	5	5	5	5	5	5	5	5	8.25963	7.35463
ILMN_2388746	ARHGAP6	Rho GTPase activating protein 6, transcript variant 5	5	5	5	5	5	5	5	5	5	5	5	5	5.89906	5	5	5	5.79541	7.1074	5	5	5	5	11.2545	5	5.79541	7.1074	5	5	5.49462	5	5	5
ILMN_1673358	ARHGAP6	Rho GTPase activating protein 6, transcript variant 4	5	5	5	5	7.0773	5	5	7.43381	5	5	5	5	5	5	5	5	5	5	5	5	5	5	5	5	5	5	5	5	5	5	5	5
ILMN_2297096	ARHGAP8	Rho GTPase activating protein 8, transcript variant 1	5	5	5	5	5	5	5	5	5	5	5	5	5	5	5	5	5	5	5	5	5	5	5	5	5	5	5	5	5	5	5	5
ILMN_2342851	ARHGAP8	Rho GTPase activating protein 8, transcript variant 2	27.9661	7.99221	12.36	5	42.0151	14.3907	7.38635	9.12112	27.9661	7.99221	12.36	5	5	23.5638	5	5.71427	29.1245	13.9863	8.57529	12.2813	19.3021	8.023	16.2208	12.8396	29.1245	13.9863	8.57529	12.2813	11.1521	6.92603	6.47567	5
ILMN_2412475	ARHGAP8	Rho GTPase activating protein 8, transcript variant 1	29.1328	38.9864	22.939	8.34787	7.32553	5	10.3174	11.0328	29.1328	38.9864	22.939	8.34787	9.22651	5.24426	5	5	21.0642	28.5891	13.1994	5	14.8038	8.55049	6.17722	5	21.0642	28.5891	13.1994	5	12.9716	5	5	5
ILMN_1663916	ARHGAP9	Rho GTPase activating protein 9, transcript variant 2	27.1363	27.2088	29.0715	8.75015	6.11519	12.7803	6.91773	5.06424	27.1363	27.2088	29.0715	8.75015	5	5	6.79472	10.3797	31.432	22.7212	25.6691	8.33235	20.6049	17.9776	18.0232	6.02683	31.432	22.7212	25.6691	8.33235	5	9.70193	8.1828	5
ILMN_2382657	ARHGAP9	Rho GTPase activating protein 9, transcript variant 3	5	5	5	5	5	5	5	5	5	5	5	5	5	5	5	5	6.2803	5	6.27821	5	5.48975	5	5	5	6.2803	5	6.27821	5	5	5	5	5
ILMN_1734742	ARHGDIA	Rho GDP dissociation inhibitor alpha	440.586	504.686	309.995	303.223	227.731	322.795	368.32	365.646	440.586	504.686	309.995	303.223	279.398	338.808	250.296	353.043	282.54	549.212	377.562	271.823	231.542	252.911	299.803	305.319	282.54	549.212	377.562	271.823	249.52	304.663	304.07	293.616
ILMN_1678143	ARHGDIB	Rho GDP dissociation inhibitor beta	18.3805	40.5751	21.0595	6.32749	28.5708	123.806	197.726	322.462	18.3805	40.5751	21.0595	6.32749	31.452	185.895	263.587	343.816	14.4936	34.2464	26.2414	5	16.3474	18.8786	114.824	330.675	14.4936	34.2464	26.2414	5	15.1418	88.8104	257.846	294.679
ILMN_1711278	ARHGDIG	Rho GDP dissociation inhibitor gamma	5	17.3736	7.21839	5.67662	5	16.5131	7.53601	5	5	17.3736	7.21839	5.67662	7.63729	12.7497	9.00852	7.15839	5.88422	5.50476	5	8.12225	5.99761	5	5	5	5.88422	5.50476	5	8.12225	5	7.67055	5	7.57975
ILMN_2049274	ARHGDIG	Rho GDP dissociation inhibitor gamma	16.1855	5	5	5	5	5	5	5	16.1855	5	5	5	5	5	5	5	5	5.0078	5	5	5	5	5	5	5	5.0078	5	5	5	5	5	5
ILMN_1772370	ARHGEF1	Rho guanine nucleotide exchange factor 1, transcript variant 2	40.9062	32.3844	22.6177	21.8989	19.8811	20.8726	28.6397	25.4088	40.9062	32.3844	22.6177	21.8989	25.2701	17.8217	16.9121	27.1025	32.1121	53.0421	58.1346	35.3551	30.776	27.239	21.8144	25.3097	32.1121	53.0421	58.1346	35.3551	30.6505	27.2382	18.4015	24.0344
ILMN_2293131	ARHGEF1	Rho guanine nucleotide exchange factor 1, transcript variant 1	5	5	5	5	5	5	5	5	5	5	5	5	5	5	5	5	5	5	5.60317	5	5.38738	5	5	5	5	5	5.60317	5	9.65162	5	5	5
ILMN_2405129	ARHGEF1	Rho guanine nucleotide exchange factor 1, transcript variant 1	49.5071	59.9185	51.8509	47.9943	23.8083	53.1209	29.1843	46.3028	49.5071	59.9185	51.8509	47.9943	29.0309	18.9385	62.9162	34.6393	56.6399	52.753	58.6352	41.5763	31.3137	42.855	48.3461	47.7171	56.6399	52.753	58.6352	41.5763	30.4515	39.2279	36.1976	43.1092
ILMN_2132809	ARHGEF10	Rho guanine nucleotide exchange factor 10	403.621	329.145	356.347	260.549	234.899	274.706	220.872	236.13	403.621	329.145	356.347	260.549	202.027	233.518	290.857	231.735	1024.43	557.111	468.448	350.791	317.805	272.992	245.405	199.676	1024.43	557.111	468.448	350.791	322.562	340.72	220.266	212.381
ILMN_2389445	ARHGEF10L	Rho guanine nucleotide exchange factor 10-like, transcript variant 2	5	5	5	13.1319	7.8451	5	5	5	5	5	5	13.1319	5	9.71071	5	9.26438	14.5792	5	5.05417	11.8372	10.6416	5	5	5	14.5792	5	5.05417	11.8372	5.54143	5	5.51514	6.16367
ILMN_1727205	ARHGEF10L	Rho guanine nucleotide exchange factor 10-like, transcript variant 1	5	5	5	5	7.88183	5	6.25448	8.0216	5	5	5	5	6.2523	5.79704	12.0327	7.28546	10.798	8.7341	25.4191	14.9283	8.66045	12.3182	12.4294	5	10.798	8.7341	25.4191	14.9283	11.9562	7.53429	19.5165	20.9632
ILMN_1689770	ARHGEF10L	Rho guanine nucleotide exchange factor 10-like, transcript variant 1	18.6197	10.1856	23.3505	10.8819	8.84042	5	21.853	12.5081	18.6197	10.1856	23.3505	10.8819	5	14.6198	6.48934	7.99979	8.74061	5	15.8828	5	10.7565	6.98957	25.1889	5	8.74061	5	15.8828	5	8.84081	20.2581	14.7756	8.44066
ILMN_1656546	ARHGEF11	Rho guanine nucleotide exchange factor 11, transcript variant 2	5	5	5	5	5	5	5	5	5	5	5	5	5	5	5	5	5	5	5	5	5	5	5	8.68137	5	5	5	5	5	7.60761	5	5
ILMN_2347380	ARHGEF11	Rho guanine nucleotide exchange factor 11, transcript variant 1	36.6728	16.5554	13.4327	16.9518	18.0766	19.0156	14.2192	29.9306	36.6728	16.5554	13.4327	16.9518	15.294	24.742	9.89203	18.3906	36.1962	17.8523	7.14351	24.6727	31.394	22.5749	29.7365	13.2006	36.1962	17.8523	7.14351	24.6727	19.782	29.5987	13.557	25.1547
ILMN_1733861	ARHGEF11	Rho guanine nucleotide exchange factor 11, transcript variant 1	44.379	33.8457	32.7014	34.428	35.4098	44.9889	36.4056	48.2331	44.379	33.8457	32.7014	34.428	22.0045	29.0023	39.4513	26.2138	29.7882	16.5373	19.6222	33.4405	39.0579	27.613	22.5401	25.5694	29.7882	16.5373	19.6222	33.4405	27.0813	27.3163	24.551	30.8443
ILMN_1810712	ARHGEF12	Rho guanine nucleotide exchange factor 12	29.9434	37.0864	25.5799	25.3343	31.2726	55.9807	33.6853	41.9495	29.9434	37.0864	25.5799	25.3343	33.6947	32.5021	39.7799	45.4881	31.1922	17.4211	28.6217	35.0797	24.6304	32.8344	43.7833	51.8584	31.1922	17.4211	28.6217	35.0797	22.913	30.3979	42.8317	52.9632
ILMN_1792571	ARHGEF15	Rho guanine nucleotide exchange factor 15	5	5	5	5	5	5	7.12297	5	5	5	5	5	5	5	5	5	5	5	12.1468	9.26402	5	5	5	17.1565	5	5	12.1468	9.26402	5.28697	5	5	9.21983
ILMN_1669928	ARHGEF16	Rho guanine exchange factor 16	324.247	253.542	203.602	187.897	166.556	138.792	126.105	65.8204	324.247	253.542	203.602	187.897	102.638	59.82	58.6128	41.1522	216.34	224.283	272.372	339.164	276.307	272.745	220.973	94.4236	216.34	224.283	272.372	339.164	184.269	158.429	177.895	175.333
ILMN_1754562	ARHGEF17	Rho guanine nucleotide exchange factor 17	5	5.38993	17.3332	58.751	79.0933	113.449	125.521	97.8264	5	5.38993	17.3332	58.751	82.3124	113.797	96.8948	78.4021	16.8671	6.48512	16.9111	31.2707	58.1011	53.7756	69.3202	72.8938	16.8671	6.48512	16.9111	31.2707	50.7483	79.6646	99.2058	92.8481
ILMN_1664016	ARHGEF18	rho/rac guanine nucleotide exchange factor 18	519.497	525.831	504.446	508.613	515.342	556.893	539.912	380.986	519.497	525.831	504.446	508.613	547.146	472.806	615.696	516.524	683.194	667.134	724.332	699.798	723.643	780.498	891.058	732.314	683.194	667.134	724.332	699.798	744.943	661.179	672.355	626.025
ILMN_1808999	ARHGEF19	Rho guanine nucleotide exchange factor 19	162.35	137.151	120.559	112.058	107.105	71.6718	84.3621	58.8756	162.35	137.151	120.559	112.058	105.591	89.6283	84.5654	55.1462	198.262	111.847	151.058	102.231	124.715	107.876	59.2824	42.6503	198.262	111.847	151.058	102.231	128.384	104.559	102.492	47.4284
ILMN_1703477	ARHGEF2	rho/rac guanine nucleotide exchange factor 2	832.64	786.925	814.999	1421.08	1121.48	870.798	768.127	551.954	832.64	786.925	814.999	1421.08	1061.5	788.945	835.484	683.853	766.654	655.14	956.614	1936.1	1984.33	1602.88	1276.52	1005.76	766.654	655.14	956.614	1936.1	1838.7	1367.39	1701.38	1067.92
ILMN_1781010	ARHGEF3	Rho guanine nucleotide exchange factor 3	101.011	84.4886	73.2351	66.9124	90.9493	107.444	105.502	150.231	101.011	84.4886	73.2351	66.9124	52.9655	73.5099	120.405	224.026	90.0967	91.3628	102.38	106.868	51.1097	44.9469	56.2605	149.04	90.0967	91.3628	102.38	106.868	54.0064	58.2073	105.706	198.987
ILMN_1666076	ARHGEF4	Rho guanine nucleotide exchange factor 4, transcript variant 1	18.6892	7.6453	5	5.59446	21.4534	9.20357	10.2177	14.1707	18.6892	7.6453	5	5.59446	11.9484	14.833	8.05534	20.6237	19.0608	18.5092	5	31.1029	5	14.7442	20.3165	23.2341	19.0608	18.5092	5	31.1029	33.3489	18.0234	27.3438	19.6609
ILMN_2342282	ARHGEF4	Rho guanine nucleotide exchange factor 4, transcript variant 2	5	5	5	5	5	5	5	5.1652	5	5	5	5	5	5	5	5	5	5	5	5	5	5	5	5	5	5	5	5	5	5	5	5
ILMN_1708093	ARHGEF5	Rho guanine nucleotide exchange factor 5	34.3932	25.46	31.7723	18.7598	27.6493	25.7883	22.3795	23.8444	34.3932	25.46	31.7723	18.7598	16.3565	36.4404	6.20339	16.108	77.0681	48.4352	37.3884	36.9863	28.1167	21.2028	16.13	21.2605	77.0681	48.4352	37.3884	36.9863	32.4053	32.2031	38.5142	24.2686
ILMN_2214473	ARHGEF5L	Rho guanine nucleotide exchange factor 5-like	114.52	147.98	131.411	132.319	126.549	145.693	151.115	119.688	114.52	147.98	131.411	132.319	105.351	127.462	138.305	87.0759	143.896	134.882	120.088	117.916	69.5897	64.3225	69.732	58.6529	143.896	134.882	120.088	117.916	82.3216	76.0749	73.1719	93.2037
ILMN_1803423	ARHGEF6	Rac/Cdc42 guanine nucleotide exchange factor 6	189.673	151.732	274.63	222.467	170.734	106.845	83.3325	97.0452	189.673	151.732	274.63	222.467	159.302	80.2147	79.4419	88.289	231.855	107.217	270.534	229.075	103.041	90.071	90.7719	215.077	231.855	107.217	270.534	229.075	157.111	105.7	141.512	216.482
ILMN_1675984	ARHGEF7	Rho guanine nucleotide exchange factor 7, transcript variant 1	7.76108	14.0219	5	5	5	7.16272	5	5	7.76108	14.0219	5	5	8.91567	5	5	5	9.25706	5.22462	6.12306	6.18157	5	5.25413	5	5	9.25706	5.22462	6.12306	6.18157	5	9.89969	5	5
ILMN_1798587	ARHGEF7	Rho guanine nucleotide exchange factor 7, transcript variant 2	5	5	5	5	5	5	5	5	5	5	5	5	5	5	5	5	5.17074	5	5	5.5748	5	5	5	6.23165	5.17074	5	5	5.5748	5	5	15.6585	19.6242
ILMN_2235679	ARHGEF7	Rho guanine nucleotide exchange factor 7, transcript variant 2	5	5	5	5	5	5	5	5	5	5	5	5	5	5	5	5	5	5	5	5	5	5	5	5	5	5	5	5	5	5	5	13.1991
ILMN_1796912	ARHGEF7	Rho guanine nucleotide exchange factor 7, transcript variant 1	421.161	337.93	379.579	461.655	487.163	391.673	376.249	431.872	421.161	337.93	379.579	461.655	477.923	466.799	437.349	392.395	588.566	372.263	398.721	484.077	508.486	483.942	487.772	486.12	588.566	372.263	398.721	484.077	509.149	457.469	455.424	411.283
ILMN_1779370	ARHGEF9	Cdc42 guanine nucleotide exchange factor 9	15.5753	11.0259	17.0173	22.1885	19.0023	12.5417	12.1628	28.1293	15.5753	11.0259	17.0173	22.1885	24.6371	19.7672	31.3259	26.9578	23.4315	20.5013	17.578	22.5699	32.8289	38.0151	46.4834	52.786	23.4315	20.5013	17.578	22.5699	21.1371	16.275	25.5486	24.3329
ILMN_1734496	ARID1A	AT rich interactive domain 1A, transcript variant 1	5	5	5	5	5	5	5	5	5	5	5	5	5	5	5	5	5	5	5	5	5	5	5	5	5	5	5	5	5	5	5	5
ILMN_1797341	ARID1A	AT rich interactive domain 1A, transcript variant 2	934.387	863.077	1140.54	1209.75	1331.72	1260.09	1326.4	1311.06	934.387	863.077	1140.54	1209.75	1451.58	1406.09	1446.49	1283.38	771.571	861.737	1196.68	1195.72	1515.53	1397.22	1314.59	1254.47	771.571	861.737	1196.68	1195.72	1563.3	1493.18	1257.05	1233.49
ILMN_2415357	ARID1B	AT rich interactive domain 1B, transcript variant 3	5	5	5	5	5	5	5	5	5	5	5	5	5	5	5	5	7.60785	5	5	5	5	5	5	5	7.60785	5	5	5	5	5	5.33934	5
ILMN_1660433	ARID1B	AT rich interactive domain 1B, transcript variant 3	14.0804	5	5	7.43288	6.37789	5	5	5	14.0804	5	5	7.43288	5	7.32185	5	5	7.26403	5	7.00677	9.60322	7.12427	6.70757	5	5	7.26403	5	7.00677	9.60322	12.3227	5	5	6.39945
ILMN_2182335	ARID2	AT rich interactive domain 2	169.852	138.895	155.177	163.719	220.246	155.097	151.76	87.4501	169.852	138.895	155.177	163.719	248.844	188.579	217.163	184.59	252.829	163.642	219.442	234.527	215.567	218.068	213.901	210.945	252.829	163.642	219.442	234.527	204.441	203.071	208.817	183.072
ILMN_1795247	ARID2	AT rich interactive domain 2	171.159	135.773	91.1659	155.018	159.052	125.729	118.601	96.042	171.159	135.773	91.1659	155.018	198.176	144.437	78.0556	108.506	199.621	112.414	184.308	170.735	203.387	170.948	162.954	143.138	199.621	112.414	184.308	170.735	175.218	186.979	164.778	157.435
ILMN_1670130	ARID3A	AT rich interactive domain 3A	772.448	830.524	996.684	1343.01	1407.82	1246.54	1652.25	1535.66	772.448	830.524	996.684	1343.01	1504.27	1449.58	1492.72	1422.75	604.744	597.741	1261.01	1104.83	1040.24	903.358	1045.54	1010.04	604.744	597.741	1261.01	1104.83	1233.69	1398.01	1496.06	1276.83
ILMN_1696956	ARID3B	AT rich interactive domain 3B	1106.91	1117.78	915.034	1062.44	1505.03	1510.48	1358.05	975.556	1106.91	1117.78	915.034	1062.44	1691.23	1397.8	1743.28	1011.14	1132.78	1134.09	935.904	844.225	1362.34	1327.73	1477.89	1028.87	1132.78	1134.09	935.904	844.225	1262.69	1456.49	1345.22	1215.49
ILMN_1757626	ARID3C	AT rich interactive domain 3C	5	5	5	9.60786	5	5	5	5	5	5	5	9.60786	9.17643	5	9.67846	7.50519	5	5	5	5	5	5	5	5.24512	5	5	5	5	5	9.31788	5	5
ILMN_1676626	ARID4A	AT rich interactive domain 4A, transcript variant 1	18.7718	5.5348	5	9.80579	12.3319	10.7966	5	13.4777	18.7718	5.5348	5	9.80579	5	21.6538	23.5846	11.6764	5	5	11.8119	5	15.0128	13.7148	16.9198	15.6011	5	5	11.8119	5	7.31346	5.35642	15.5466	8.93315
ILMN_1810229	ARID4A	AT rich interactive domain 4A, transcript variant 3	44.5999	29.2456	39.4977	70.9794	53.0404	47.1312	45.2144	52.2249	44.5999	29.2456	39.4977	70.9794	75.2037	49.9883	63.9074	43.9271	35.2919	39.7949	52.67	52.0443	72.2584	58.5954	55.4639	69.0951	35.2919	39.7949	52.67	52.0443	55.6515	64.6679	64.3069	61.3022
ILMN_2338447	ARID4A	AT rich interactive domain 4A, transcript variant 2	5	5	5	7.21049	8.97866	7.12774	5	8.98173	5	5	5	7.21049	5	5	12.0414	5	5	5	6.25412	7.39962	5.84679	9.18406	6.50874	5.94143	5	5	6.25412	7.39962	6.93522	5	11.977	5
ILMN_2362982	ARID4B	AT rich interactive domain 4B, transcript variant 1	78.6302	43.3706	59.2643	72.9851	63.2442	59.414	50.8269	46.3266	78.6302	43.3706	59.2643	72.9851	80.4003	61.0101	74.1591	54.4862	34.8274	28.6844	39.9319	52.7779	104.771	46.9905	51.8202	62.8658	34.8274	28.6844	39.9319	52.7779	58.6737	61.1437	48.517	57.3198
ILMN_1761334	ARID4B	AT rich interactive domain 4B, transcript variant 1	20.1798	8.75441	36.1475	41.2049	34.1925	22.6763	19.928	31.6901	20.1798	8.75441	36.1475	41.2049	27.3554	32.1205	47.8789	36.6895	34.0837	37.8419	39.0754	60.7569	74.6474	56.4751	38.4467	49.7715	34.0837	37.8419	39.0754	60.7569	45.8216	50.358	41.0479	48.2417
ILMN_2269564	ARID4B	AT rich interactive domain 4B, transcript variant 1	155.813	131.152	168.779	158.114	147.662	154.188	144.559	123.803	155.813	131.152	168.779	158.114	152.173	156.994	171.601	106.547	68.395	73.8665	73.971	107.058	256.877	149.302	167.642	154.098	68.395	73.8665	73.971	107.058	155.772	153.719	137.136	115.707
ILMN_1689700	ARID5A	AT rich interactive domain 5A	5	5	5	5	5	5	5	5	5	5	5	5	5	5	5	5	5	5	5	5	5	5	5	5	5	5	5	5	5	5	5	5
ILMN_2298567	ARID5A	AT rich interactive domain 5A	5	5	5	5	5	5	5	5	5	5	5	5	5	5	5	5	5	5	7.57059	5	5	5	5	5	5	5	7.57059	5	5	5	5	5
ILMN_2415157	ARID5A	AT rich interactive domain 5A	5	5	5	5	5	5	5	5	5	5	5	5	5	5	5	5	5	5	5	5	5	5	5	5	5	5	5	5	5	5	5	5
ILMN_1721626	ARID5B	AT rich interactive domain 5B	9.39109	5	91.7852	170.845	175.115	154.449	161.846	200.989	9.39109	5	91.7852	170.845	186.159	197.878	263.067	293.942	10.7715	5	84.98	79.7656	81.8376	45.3081	39.5742	185.911	10.7715	5	84.98	79.7656	84.5697	58.5217	57.635	121.483
ILMN_1694219	ARIH1	ariadne homolog, ubiquitin-conjugating enzyme E2 binding protein, 1	129.119	139.001	107.977	131.723	99.3444	108.012	110.676	90.757	129.119	139.001	107.977	131.723	104.734	114.427	122.493	125.362	154.977	149.684	164.713	134.962	131.115	116.419	141.027	122.798	154.977	149.684	164.713	134.962	115.687	126.032	164.605	161.605
ILMN_1792825	ARIH2	ariadne homolog 2	608.015	522.712	450.737	409.767	376.587	470.21	427.262	524.207	608.015	522.712	450.737	409.767	391.915	411.583	503.06	516.173	616.341	751.268	458.489	386.627	379.181	388.285	422.235	449.026	616.341	751.268	458.489	386.627	377.962	379.386	339.007	515.208
ILMN_1813091	ARL1	ADP-ribosylation factor-like 1	185.602	178.516	246.248	235.984	309.679	340.096	362.489	429.973	185.602	178.516	246.248	235.984	260.924	342.425	315.98	378.461	234.123	232.905	263.726	283.273	262.669	267.821	276.163	432.723	234.123	232.905	263.726	283.273	257.599	266.192	338.214	458.9
ILMN_1769168	ARL10	ADP-ribosylation factor-like 10	5	5	5	5	5	5	5	5	5	5	5	5	5	5	5	5.3468	5	5	5	5	5	5	5	5	5	5	5	5	5	5	5	5
ILMN_1808383	ARL11	ADP-ribosylation factor-like 11	5	5	5	5	5	5	5	5	5	5	5	5	5.37389	5	5	5	5	5	5	5	5	5	5	5	5	5	5	5	5	5	5	5
ILMN_1777550	ARL13A	ADP-ribosylation factor-like 13A	5	5	5	5	5	5.8729	5	5	5	5	5	5	15.2682	5	5	5	5	5	5	5	5	5	5	5	5	5	5	5	5	5	5	5
ILMN_2403047	ARL13B	ADP-ribosylation factor-like 13B, transcript variant 2	31.1529	34.282	51.2669	41.4177	44.0504	29.85	27.0336	22.9365	31.1529	34.282	51.2669	41.4177	29.2553	30.2917	22.3107	26.6325	28.9969	42.7503	42.071	52.195	43.6455	31.3187	25.6011	34.9095	28.9969	42.7503	42.071	52.195	41.4301	29.407	28.2049	28.62
ILMN_1777301	ARL13B	ADP-ribosylation factor-like 13B, transcript variant 1	5	5	5	8.94312	5	5	5	5	5	5	5	8.94312	5	5	5	5	5	5	5	5	5	5	5	5	5	5	5	5	5	5	5	5
ILMN_2232463	ARL14	ADP-ribosylation factor-like 14	5	5	5	5	5	5	5	5	5	5	5	5	5	5	5	5	5	5	5	5	5	5	5	5	5	5	5	5	5	5	5	5
ILMN_1774161	ARL15	ADP-ribosylation factor-like 15	32.5161	44.1039	30.8857	37.7932	27.0917	39.5626	36.536	33.6583	32.5161	44.1039	30.8857	37.7932	39.4539	37.1155	30.8276	38.098	33.7721	47.099	22.6599	37.4928	33.4331	54.3373	41.0038	37.1475	33.7721	47.099	22.6599	37.4928	31.8567	33.0392	42.3385	42.2224
ILMN_2202967	ARL15	ADP-ribosylation factor-like 15	35.4344	52.2097	21.0125	43.0837	24.3831	43.1044	40.5779	34.0728	35.4344	52.2097	21.0125	43.0837	27.6915	33.3368	30.7799	37.9388	57.1113	43.1752	43.0215	37.2446	38.4064	69.3802	63.5528	64.5274	57.1113	43.1752	43.0215	37.2446	60.8978	56.3586	55.2443	63.2377
ILMN_2188119	ARL16	ADP-ribosylation factor-like 16	2697.57	2719.24	2860.7	3166.72	2946.69	3045.45	3276.07	2737.71	2697.57	2719.24	2860.7	3166.72	3110.41	3024.81	2963.99	3153.51	1438.67	927.596	898.393	1222.14	936.223	847.594	1047.22	1495.05	1438.67	927.596	898.393	1222.14	1105.69	1270.55	1019.59	1300.63
ILMN_1679917	ARL16	ADP-ribosylation factor-like 16	200.018	213.601	224.891	185.072	175.661	150.935	197.918	178.371	200.018	213.601	224.891	185.072	176.577	201.561	137.976	161.355	197.418	207.992	159.046	227.126	149.94	149.395	157.19	168.834	197.418	207.992	159.046	227.126	235.614	185.755	175.885	183.422
ILMN_3181503	ARL17B	ADP-ribosylation factor-like 17B, transcript variant 1	5	7.12079	5.2425	5.38911	5	8.01607	9.51956	5	5	7.12079	5.2425	5.38911	5.54678	5	6.80544	5	5	5.00896	5	5	5	5	5	5	5	5.00896	5	5	5	5	5	5
ILMN_3231952	ARL17B	ADP-ribosylation factor-like 17B, transcript variant 2	28.5842	15.7761	37.0977	23.4025	32.7834	35.864	31.8854	44.0389	28.5842	15.7761	37.0977	23.4025	32.4836	38.1558	35.2917	39.9146	49.8369	35.6919	18.6509	17.0811	27.4364	24.2102	26.9215	56.9184	49.8369	35.6919	18.6509	17.0811	28.537	30.7336	33.3481	54.3861
ILMN_3231502	ARL17B	ADP-ribosylation factor-like 17B, transcript variant 1	30.3785	36.6091	29.8478	28.9731	28.6339	15.5682	20.4969	20.9002	30.3785	36.6091	29.8478	28.9731	12.0961	18.8634	15.84	16.8313	30.5183	35.8894	26.5702	33.6351	18.3988	18.3453	16.151	8.72773	30.5183	35.8894	26.5702	33.6351	17.8084	14.5468	7.19195	16.5754
ILMN_1698680	ARL17P1	ADP-ribosylation factor-like 17 pseudogene 1	8.56256	12.5782	21.8822	23.4944	26.5635	34.0267	29.9265	23.1502	8.56256	12.5782	21.8822	23.4944	35.5899	20.1347	33.5003	36.509	28.1036	13.1736	22.8045	17.9973	22.6727	21.2373	45.4742	53.49	28.1036	13.1736	22.8045	17.9973	38.1232	25.5548	41.7334	39.1447
ILMN_1787879	ARL2	ADP-ribosylation factor-like 2	1780.41	1341.45	1864.44	1809.05	1434.59	1374.31	1327.89	894.951	1780.41	1341.45	1864.44	1809.05	1370.11	1094.48	1053.12	841.254	1744.73	1182.38	1741.67	1640.45	1438.38	1576.55	1457.01	1078.52	1744.73	1182.38	1741.67	1640.45	1511.43	1235.07	1195.44	1325.58
ILMN_1755391	ARL2BP	ADP-ribosylation factor-like 2 binding protein	321.083	426.881	363.441	619.686	799.374	945.807	1186.18	1267.1	321.083	426.881	363.441	619.686	887.189	1072.99	1277.24	1253.88	208.487	409.104	326.813	540.108	615.884	808.2	907.346	1287.65	208.487	409.104	326.813	540.108	687.461	875.645	917.037	977.697
ILMN_1780444	ARL3	ADP-ribosylation factor-like 3	54.9729	24.5146	40.8018	47.9201	51.0691	56.9536	63.9111	108.184	54.9729	24.5146	40.8018	47.9201	51.092	70.0824	68.6421	112.056	18.5043	16.3857	31.7123	30.0636	44.8122	70.7483	77.9067	104.452	18.5043	16.3857	31.7123	30.0636	38.4749	64.6067	52.9808	62.149
ILMN_1753663	ARL4A	ADP-ribosylation factor-like 4A, transcript variant 3	16.3039	8.23465	5	5	5	11.6813	5	5	16.3039	8.23465	5	5	5	5.97171	5	5	20.1367	24.4228	5	7.44729	5	5	5	9.69775	20.1367	24.4228	5	7.44729	5	5	5	5
ILMN_2369953	ARL4A	ADP-ribosylation factor-like 4A, transcript variant 3	5	6.33021	5	5	5	5	5	5.02399	5	6.33021	5	5	5	5	5	5	14.6136	5	5	5	5	5.70439	5	13.8939	14.6136	5	5	5	5	5	5	5
ILMN_1743241	ARL4A	ADP-ribosylation factor-like 4A, transcript variant 3	61.5151	55.5497	5	6.63421	22.0481	5	23.1465	30.8577	61.5151	55.5497	5	6.63421	14.1545	14.0265	20.3575	24.4398	83.1586	86.254	18.9638	32.6814	12.485	24.0502	23.0936	67.1911	83.1586	86.254	18.9638	32.6814	7.61749	13.3342	21.7687	21.3735
ILMN_1704842	ARL4A	ADP-ribosylation factor-like 4A, transcript variant 3	36.0585	10.2263	5.25761	5	5.86138	7.03442	5	9.13141	36.0585	10.2263	5.25761	5	5	5.60208	5	5.13647	49.3828	58.3138	13.3405	13.5911	5	5	7.9837	5	49.3828	58.3138	13.3405	13.5911	5	5	5	5
ILMN_1775405	ARL4A	ADP-ribosylation factor-like 4A, transcript variant 1	186.186	140.451	63.0085	26.8437	13.2596	54.2777	34.5403	59.848	186.186	140.451	63.0085	26.8437	25.7788	28.581	41.5669	31.9792	294.424	185.979	42.5716	73.6472	48.0936	35.9826	38.5047	165.7	294.424	185.979	42.5716	73.6472	51.0063	44.3728	61.0243	45.0712
ILMN_1768391	ARL4C	ADP-ribosylation factor-like 4C	5	16.1886	13.3363	40.972	29.9152	15.7899	28.4104	30.0202	5	16.1886	13.3363	40.972	54.3576	45.0905	32.2073	25.4664	5	8.25295	6.57732	5	40.239	75.0124	61.0221	25.7881	5	8.25295	6.57732	5	12.3761	10.5624	11.7909	14.9084
ILMN_1719010	ARL4D	ADP-ribosylation factor-like 4D	13.3392	5	30.1869	13.8006	5.92813	6.74123	19.2577	8.85925	13.3392	5	30.1869	13.8006	5.97732	16.408	21.3325	21.452	5	5	38.7151	22.077	13.4314	5	15.7598	21.6301	5	5	38.7151	22.077	19.5066	14.4548	22.9535	13.822
ILMN_2332558	ARL5A	ADP-ribosylation factor-like 5A, transcript variant 3	517.293	517.443	528.012	522.382	594.765	580.519	479.984	473.046	517.293	517.443	528.012	522.382	465.642	565.975	573.829	601.933	540.325	582.494	611.768	644.986	592.226	674.608	631.22	544.612	540.325	582.494	611.768	644.986	497.732	600.405	599.759	627.996
ILMN_1688526	ARL5A	ADP-ribosylation factor-like 5A, transcript variant 3	2224.47	2409.75	2089.62	2013.1	2170.92	2041.86	2311.49	2569.18	2224.47	2409.75	2089.62	2013.1	2170.05	2391.34	2494.3	2884.74	2112.45	2599.95	2349.82	2502.02	2529.32	2485.16	2621.73	2456.51	2112.45	2599.95	2349.82	2502.02	2359.9	2501.39	2212.59	2686.54
ILMN_1771738	ARL5A	ADP-ribosylation factor-like 5A, transcript variant 1	97.304	128.013	91.3166	78.543	65.7573	66.6253	76.316	81.7951	97.304	128.013	91.3166	78.543	79.3306	66.506	114.186	86.3984	111.007	155.489	127.363	82.4228	94.5541	100.303	101.618	97.6753	111.007	155.489	127.363	82.4228	96.1123	90.4039	101.851	81.9737
ILMN_2120022	ARL5B	ADP-ribosylation factor-like 5B	89.9909	189.179	128.143	118.858	130.388	138.27	110.162	87.1592	89.9909	189.179	128.143	118.858	134.962	127.912	110.862	92.9905	168.598	182.903	127.958	144.781	181.508	131.452	109.387	99.4203	168.598	182.903	127.958	144.781	135.869	120.19	118.094	110.034
ILMN_1680465	ARL5B	ADP-ribosylation factor-like 5B	48.8676	102.721	66.2776	73.1214	80.0239	70.1815	60.81	53.2993	48.8676	102.721	66.2776	73.1214	74.635	70.5788	58.9353	38.7461	104.131	83.0957	58.9609	58.1097	113.17	73.9527	55.7152	41.084	104.131	83.0957	58.9609	58.1097	66.1902	81.6893	70.3131	57.951
ILMN_1679295	ARL5C	PREDICTED: ADP-ribosylation factor-like 5C	5	5	5	5	5	5	5.09342	5	5	5	5	5	5	5	5	5	5	5	5	5	5	5	5.07442	5	5	5	5	5	5	5	5	5
ILMN_1771822	ARL6	ADP-ribosylation factor-like 6, transcript variant 2	5.40665	9.52056	5.91579	5.51259	9.63482	7.82374	16.0209	5	5.40665	9.52056	5.91579	5.51259	16.9105	11.2765	12.4036	14.5137	19.8354	14.279	12.9589	13.5377	6.05017	17.3038	10.7631	24.1672	19.8354	14.279	12.9589	13.5377	20.6816	21.0802	20.7529	19.4093
ILMN_2307266	ARL6	ADP-ribosylation factor-like 6, transcript variant 1	5	7.58532	6.01849	5	7.2965	5	9.49407	5.51597	5	7.58532	6.01849	5	5	5	16.1062	5.55772	12.9526	9.97907	15.8295	18.42	9.03541	7.78217	11.8605	14.4458	12.9526	9.97907	15.8295	18.42	7.78778	9.6775	10.7338	14.6623
ILMN_1703325	ARL6	ADP-ribosylation factor-like 6, transcript variant 1	5	5	5	5	5	5	5	5	5	5	5	5	5	5	5	5	5	5	5	5	5	5	5	5	5	5	5	5	5	5	5	5
ILMN_1750488	ARL6	ADP-ribosylation factor-like 6, transcript variant 2	5	5	5	5	5	5	5	5	5	5	5	5	5	5	5	5	5	5	5	5	5	5	5	5	5	5	5	5	5	5	5	5
ILMN_1708416	ARL6IP1	ADP-ribosylation factor-like 6 interacting protein 1	2805.4	2147.79	2672.77	2524.11	2732.66	2207.7	2459.04	2289.33	2805.4	2147.79	2672.77	2524.11	2570.33	2529.11	3201.9	2489.52	2612.79	2621.99	3884.31	3661.43	4048.66	4707.07	3838.13	3211.89	2612.79	2621.99	3884.31	3661.43	2890.34	4514.4	4380.11	2850.67
ILMN_2113362	ARL6IP1	ADP-ribosylation factor-like 6 interacting protein 1	49.5786	57.5961	58.6224	54.2126	46.7147	45.1193	38.0523	52.0804	49.5786	57.5961	58.6224	54.2126	35.8437	43.9586	54.6594	35.262	63.6172	55.2978	91.5408	85.3697	89.6087	107.671	85.6239	62.7799	63.6172	55.2978	91.5408	85.3697	74.3603	99.426	85.1513	54.7349
ILMN_1779835	ARL6IP4	ADP-ribosylation-like factor 6 interacting protein 4, transcript variant 4	5	14.3439	5	5	5	5	7.93759	5.45556	5	14.3439	5	5	10.8143	5	7.66098	12.8559	5	5	15.5276	5	5	5	5	7.4055	5	5	15.5276	5	8.90976	7.09393	8.12974	5
ILMN_2393144	ARL6IP4	ADP-ribosylation-like factor 6 interacting protein 4, transcript variant 3	312.599	312.153	322.237	285.817	301.668	274.877	325.36	245.183	312.599	312.153	322.237	285.817	270.023	266.244	257.278	226.061	245.1	271.935	326.455	243.558	187.294	203.679	273.426	229.967	245.1	271.935	326.455	243.558	264.949	231.688	245.727	250.413
ILMN_1791149	ARL6IP4	ADP-ribosylation-like factor 6 interacting protein 4, transcript variant 1	151.443	188.797	169.996	184.956	154.13	118.361	157.497	143.507	151.443	188.797	169.996	184.956	159.868	169.676	95.7956	128.638	159.147	187.493	195.662	146.08	123.56	143.352	151.04	147.795	159.147	187.493	195.662	146.08	154.512	152.454	149.231	138.063
ILMN_1769810	ARL6IP5	ADP-ribosylation-like factor 6 interacting protein 5	423.958	354.488	538.13	787.171	891.76	744.423	938.117	1145.34	423.958	354.488	538.13	787.171	920.127	859.41	870.347	1188.52	582.328	311.547	506.443	778.163	753.416	805.412	1023.13	1285.75	582.328	311.547	506.443	778.163	667.883	643.415	842.943	1182.08
ILMN_2117902	ARL6IP6	ADP-ribosylation-like factor 6 interacting protein 6	5	5	7.84473	5	5	5	5	5	5	5	7.84473	5	5	5	5	5	5	5	5	5	5	5	5	5	5	5	5	5	5	5	5	5
ILMN_1797964	ARL6IP6	ADP-ribosylation-like factor 6 interacting protein 6	513.731	516.812	550.807	472.022	378.175	348.465	324.065	331.243	513.731	516.812	550.807	472.022	383.568	379.46	252.16	293.306	543.251	445.902	569.198	709.01	630.458	702.448	474.818	302.638	543.251	445.902	569.198	709.01	669.792	548.398	378.47	253.493
ILMN_1659148	ARL8A	ADP-ribosylation factor-like 8A	5	5	5	5	5	5	5	5	5	5	5	5	5	5	5	5	5	5	5	5	5	5	6.18504	8.4124	5	5	5	5	5	5	5	5
ILMN_1752837	ARL8B	ADP-ribosylation factor-like 8B	277.373	313.866	277.613	286.209	285.766	322.399	389.53	497.29	277.373	313.866	277.613	286.209	320.913	364.367	324.906	372.392	323.353	367.817	352.387	323.806	274.2	266.715	258.758	370.778	323.353	367.817	352.387	323.806	220.171	260.609	387.041	436.446
[truncated: 45,672 more rows]
